# Supplementary material for: Genes involved in complex adaptive processes tend to have highly conserved upstream regions in mammalian genomes
Source: BMC Genomics. 2005 Nov 27;6:168. doi: 10.1186/1471-2164-6-168 (PMC1310621; doi:10.1186/1471-2164-6-168)
Supplement: Additional File 1 — Table 1 GO terms significantly correlated with upstream alignment scores. The table lists all the GO terms significantly correlated with 1 kb, 2 kb and 5 kb upstream alignment scores in the human-mouse analysis. [file 1471-2164-6-168-S1.xls]

## Sheet: sigmeaninfo_original
Significantly enriched GO terms based on Human vs Mouse Number-of-match scores
					mean score (all genes)	# all genes
				1kb	411.01	14449
				2kb	693.93	14434
				5kb	1406.91	14412
GO_id	GO term description	GO_accession	h	p-value	mean score	# genes
1kb
6236	morphogenesis	GO:0009653	b	2.13651e-48	514.007	948
4316	development	GO:0007275	b	6.11212e-46	493.644	1436
6470	organogenesis	GO:0009887	b	1.01716e-43	519.599	764
17214	organ development	GO:0048513	b	1.01716e-43	519.599	764
4198	cell communication	GO:0007154	b	1.88089e-40	467.209	2474
4209	signal transduction	GO:0007165	b	2.11296e-26	464.439	1971
4430	neurogenesis	GO:0007399	b	2.58782e-21	536.234	321
1071	transcription factor activity	GO:0003700	m	1.97295e-17	500.454	674
4210	cell surface receptor linked signal transduction	GO:0007166	b	3.01373e-16	478.507	785
11323	transcription regulator activity	GO:0030528	m	5.28485e-15	482.588	923
2127	signal transducer activity	GO:0004871	m	2.75672e-13	451.739	1806
4308	cell-cell signaling	GO:0007267	b	3.5466e-13	494.685	441
2699	extracellular matrix (sensu Metazoa)	GO:0005578	c	1.94905e-10	505.74	273
11797	extracellular matrix	GO:0031012	c	3.59002e-10	504.571	275
4211	enzyme linked receptor protein signaling pathway	GO:0007167	b	8.55389e-10	548.786	126
2641	protein binding	GO:0005515	m	1.1167e-09	446.019	1886
6569	cellular process	GO:0009987	b	4.25947e-09	422.904	8584
2988	plasma membrane	GO:0005886	c	2.04583e-08	449.428	1316
4213	transmembrane receptor protein tyrosine kinase signaling pathway	GO:0007169	b	3.59044e-08	569.488	86
12011	intrinsic to plasma membrane	GO:0031226	c	4.4927e-08	455.452	975
2989	integral to plasma membrane	GO:0005887	c	1.8254e-07	454.176	970
1	all	all	u	1.83862e-07	417.799	11453
2696	cellular_component	GO:0005575	c	3.14571e-07	421.276	8559
601	skeletal development	GO:0001501	b	4.33928e-07	543.292	106
10028	transmembrane receptor protein kinase activity	GO:0019199	m	4.97506e-07	574.556	72
4199	cell adhesion	GO:0007155	b	1.55104e-06	472.564	468
18104	neurophysiological process	GO:0050877	b	2.68949e-06	475.574	434
3878	ion transport	GO:0006811	b	1.02821e-05	463.574	564
7824	membrane	GO:0016020	c	1.31494e-05	429.852	3444
4738	growth factor activity	GO:0008083	m	1.3895e-05	526.457	129
4801	biological_process	GO:0008150	b	1.42789e-05	419.79	9350
2622	binding	GO:0005488	m	1.90042e-05	424.435	6661
2697	extracellular region	GO:0005576	c	2.52626e-05	452.458	890
12009	intrinsic to membrane	GO:0031224	c	3.34197e-05	432.528	2685
10822	metal ion transport	GO:0030001	b	3.65343e-05	483.982	276
4309	synaptic transmission	GO:0007268	b	4.62318e-05	500.885	191
2142	transmembrane receptor activity	GO:0004888	m	5.40301e-05	458.728	640
10052	transmission of nerve impulse	GO:0019226	b	6.38173e-05	499.434	196
7825	integral to membrane	GO:0016021	c	7.59357e-05	432.024	2680
1048	molecular_function	GO:0003674	m	0.000100709	418.733	10058
1976	transmembrane receptor protein tyrosine kinase activity	GO:0004714	m	0.000106044	569.593	59
6471	histogenesis	GO:0009888	b	0.000194609	517.074	121
7858	Wnt receptor signaling pathway	GO:0016055	b	0.000312558	561.026	78
3457	transcription from Pol II promoter	GO:0006366	b	0.000634144	479.917	373
4445	central nervous system development	GO:0007417	b	0.000797233	542.345	84
2339	receptor binding	GO:0005102	m	0.00154303	464.464	470
4229	G-protein coupled receptor protein signaling pathway	GO:0007186	b	0.0015967	463.748	420
2744	cell	GO:0005623	c	0.00214191	419.802	7988
4543	muscle development	GO:0007517	b	0.00250422	518.36	125
3880	potassium ion transport	GO:0006813	b	0.00254332	514.076	119
4923	cell proliferation	GO:0008283	b	0.00325955	465.637	402
2448	ion channel activity	GO:0005216	m	0.00629489	473.222	275
7095	alpha-type channel activity	GO:0015268	m	0.00933457	470.355	293
2638	calcium ion binding	GO:0005509	m	0.0114428	455.895	523
18016	regulation of biological process	GO:0050789	b	0.0124476	434.951	2310
2484	potassium channel activity	GO:0005267	m	0.0145382	516.786	98
10969	cell differentiation	GO:0030154	b	0.014951	493.403	176
1077	steroid hormone receptor activity	GO:0003707	m	0.0252487	571.925	40
1073	RNA polymerase II transcription factor activity	GO:0003702	m	0.0277413	500.83	182
4723	glutamate receptor activity	GO:0008066	m	0.0348034	617	25
2470	voltage-gated ion channel activity	GO:0005244	m	0.0358256	491.942	137
3548	protein amino acid phosphorylation	GO:0006468	b	0.0404757	460.605	433
4200	homophilic cell adhesion	GO:0007156	b	0.0471533	532.321	78
2kb
4316	development	GO:0007275	b	2.69188e-48	860.976	1432
6236	morphogenesis	GO:0009653	b	2.81504e-47	898.056	949
6470	organogenesis	GO:0009887	b	1.49549e-42	911.472	765
17214	organ development	GO:0048513	b	1.49549e-42	911.472	765
4198	cell communication	GO:0007154	b	8.30437e-38	799.48	2473
4209	signal transduction	GO:0007165	b	4.60963e-24	791.28	1969
4430	neurogenesis	GO:0007399	b	7.0376e-22	945.196	322
1071	transcription factor activity	GO:0003700	m	1.6292e-20	892.632	673
11323	transcription regulator activity	GO:0030528	m	2.92412e-18	849.684	922
4210	cell surface receptor linked signal transduction	GO:0007166	b	3.40268e-15	829.742	784
2127	signal transducer activity	GO:0004871	m	1.68199e-13	771.499	1803
2699	extracellular matrix (sensu Metazoa)	GO:0005578	c	9.9582e-12	880.216	273
11797	extracellular matrix	GO:0031012	c	1.38993e-11	878.644	275
2641	protein binding	GO:0005515	m	1.07323e-10	763.852	1882
4308	cell-cell signaling	GO:0007267	b	1.25973e-10	857.326	442
18104	neurophysiological process	GO:0050877	b	4.29294e-09	836.34	435
4211	enzyme linked receptor protein signaling pathway	GO:0007167	b	7.60061e-08	963.056	125
10028	transmembrane receptor protein kinase activity	GO:0019199	m	1.95645e-07	1016.21	71
601	skeletal development	GO:0001501	b	2.8256e-07	967.104	106
4543	muscle development	GO:0007517	b	8.30437e-07	935.016	126
2988	plasma membrane	GO:0005886	c	2.94524e-06	762.749	1314
7824	membrane	GO:0016020	c	5.06707e-06	729.489	3440
4213	transmembrane receptor protein tyrosine kinase signaling pathway	GO:0007169	b	5.13745e-06	983.988	85
3878	ion transport	GO:0006811	b	5.59489e-06	805.858	564
10052	transmission of nerve impulse	GO:0019226	b	7.07279e-06	888.411	197
4199	cell adhesion	GO:0007155	b	8.65625e-06	813.231	468
4309	synaptic transmission	GO:0007268	b	1.06972e-05	889.12	192
6569	cellular process	GO:0009987	b	2.88542e-05	712.244	8570
3457	transcription from Pol II promoter	GO:0006366	b	3.16692e-05	829.158	373
1976	transmembrane receptor protein tyrosine kinase activity	GO:0004714	m	3.58918e-05	1010.19	58
10822	metal ion transport	GO:0030001	b	5.94677e-05	848.116	276
2142	transmembrane receptor activity	GO:0004888	m	7.77655e-05	785.177	639
12011	intrinsic to plasma membrane	GO:0031226	c	7.84692e-05	768.983	973
1	all	all	u	8.797e-05	704.059	11439
12009	intrinsic to membrane	GO:0031224	c	9.18407e-05	732.034	2681
2989	integral to plasma membrane	GO:0005887	c	0.00011049	766.825	968
7825	integral to membrane	GO:0016021	c	0.00011788	731.185	2676
3880	potassium ion transport	GO:0006813	b	0.000124917	927.143	119
4229	G-protein coupled receptor protein signaling pathway	GO:0007186	b	0.000126325	799.319	420
2638	calcium ion binding	GO:0005509	m	0.000334638	791.011	522
7858	Wnt receptor signaling pathway	GO:0016055	b	0.000418737	989.449	78
2622	binding	GO:0005488	m	0.000422256	718.607	6655
2484	potassium channel activity	GO:0005267	m	0.000489113	944.714	98
4738	growth factor activity	GO:0008083	m	0.000520782	905.93	129
2642	calmodulin binding	GO:0005516	m	0.00064394	935.733	90
1048	molecular_function	GO:0003674	m	0.000943038	706.751	10049
2697	extracellular region	GO:0005576	c	0.00148845	760.278	892
2470	voltage-gated ion channel activity	GO:0005244	m	0.00425775	883.38	137
6471	histogenesis	GO:0009888	b	0.00492632	886.149	121
2475	voltage-gated potassium channel activity	GO:0005249	m	0.0052782	941.727	77
7095	alpha-type channel activity	GO:0015268	m	0.00668572	829.119	293
2696	cellular_component	GO:0005575	c	0.0103101	709.68	8549
10969	cell differentiation	GO:0030154	b	0.0124566	853.458	177
2448	ion channel activity	GO:0005216	m	0.0127732	832.353	275
4801	biological_process	GO:0008150	b	0.0136529	707.142	9335
2251	ephrin receptor activity	GO:0005003	m	0.0160105	1211.93	15
7094	channel or pore class transporter activity	GO:0015267	m	0.0362436	818.505	303
4747	cytoskeletal protein binding	GO:0008092	m	0.0376512	808.731	238
2128	receptor activity	GO:0004872	m	0.0383549	748.664	1069
4200	homophilic cell adhesion	GO:0007156	b	0.0401143	950.244	78
4923	cell proliferation	GO:0008283	b	0.0429294	779.759	402
5kb
6236	morphogenesis	GO:0009653	b	1.75588e-28	1861.78	947
6470	organogenesis	GO:0009887	b	7.9173e-27	1893.96	763
17214	organ development	GO:0048513	b	7.9173e-27	1893.96	763
4316	development	GO:0007275	b	9.57114e-26	1794.89	1430
4198	cell communication	GO:0007154	b	2.60743e-25	1616.57	2471
4209	signal transduction	GO:0007165	b	8.86738e-14	1587.81	1969
4430	neurogenesis	GO:0007399	b	6.29865e-10	1976.09	320
3878	ion transport	GO:0006811	b	1.07675e-08	1636.24	564
10822	metal ion transport	GO:0030001	b	3.76512e-08	1726.05	276
3880	potassium ion transport	GO:0006813	b	1.41104e-07	1938.37	119
2641	protein binding	GO:0005515	m	2.92764e-07	1538.84	1879
7095	alpha-type channel activity	GO:0015268	m	3.03672e-07	1717.81	293
7094	channel or pore class transporter activity	GO:0015267	m	4.04662e-07	1707.22	303
2448	ion channel activity	GO:0005216	m	4.3985e-07	1723.5	275
4210	cell surface receptor linked signal transduction	GO:0007166	b	5.10226e-07	1670.36	785
2988	plasma membrane	GO:0005886	c	1.04156e-06	1543.01	1310
2470	voltage-gated ion channel activity	GO:0005244	m	1.74884e-06	1849.94	137
2127	signal transducer activity	GO:0004871	m	1.7594e-06	1552.98	1796
2484	potassium channel activity	GO:0005267	m	3.25841e-06	1964.85	98
1071	transcription factor activity	GO:0003700	m	7.60061e-06	1893.28	672
4308	cell-cell signaling	GO:0007267	b	9.04332e-06	1748.46	440
7824	membrane	GO:0016020	c	1.1049e-05	1476.84	3433
18104	neurophysiological process	GO:0050877	b	2.57576e-05	1697.61	434
4543	muscle development	GO:0007517	b	2.64614e-05	1925.96	125
2699	extracellular matrix (sensu Metazoa)	GO:0005578	c	5.48933e-05	1759.58	273
12011	intrinsic to plasma membrane	GO:0031226	c	6.86166e-05	1561.16	971
2989	integral to plasma membrane	GO:0005887	c	7.56542e-05	1557.49	966
2638	calcium ion binding	GO:0005509	m	7.95249e-05	1635.22	521
11797	extracellular matrix	GO:0031012	c	9.85264e-05	1752.15	275
2482	cation channel activity	GO:0005261	m	0.000135122	1737.28	205
2475	voltage-gated potassium channel activity	GO:0005249	m	0.000279393	1931.45	77
4199	cell adhesion	GO:0007155	b	0.000383549	1677.22	468
12009	intrinsic to membrane	GO:0031224	c	0.000689685	1481.91	2676
7825	integral to membrane	GO:0016021	c	0.000753023	1480.43	2671
11323	transcription regulator activity	GO:0030528	m	0.00126325	1776.9	921
601	skeletal development	GO:0001501	b	0.00150253	1937.02	106
3879	cation transport	GO:0006812	b	0.00214999	1602.3	371
7487	monovalent inorganic cation transport	GO:0015672	b	0.0024526	1686.27	230
10052	transmission of nerve impulse	GO:0019226	b	0.00665053	1828.53	196
4309	synaptic transmission	GO:0007268	b	0.0081988	1836.06	191
4747	cytoskeletal protein binding	GO:0008092	m	0.0154475	1624.19	238
2642	calmodulin binding	GO:0005516	m	0.0195997	1784.61	90
2964	cytoskeleton	GO:0005856	c	0.0240334	1517.13	557
10969	cell differentiation	GO:0030154	b	0.0332175	1765.35	176
1kb_ng
2950	ribosome	GO:0005840	c	0.00772095	326.714	154
1102	structural constituent of ribosome	GO:0003735	m	0.0247763	335.575	174
13735	cellular biosynthesis	GO:0044249	b	0.0267513	377.911	807
5658	biosynthesis	GO:0009058	b	0.045819	378.976	842
2kb_ng
2950	ribosome	GO:0005840	c	2.74206e-05	501.182	154
11324	ribonucleoprotein complex	GO:0030529	c	0.000268944	551.186	269
4911	zinc ion binding	GO:0008270	m	0.000302591	639.017	1089
1091	RNA binding	GO:0003723	m	0.000962019	579.31	410
1102	structural constituent of ribosome	GO:0003735	m	0.00121164	531.851	174
15667	transition metal ion binding	GO:0046914	m	0.00670134	647.133	1229
4005	defense response	GO:0006952	b	0.018621	612.346	694
13735	cellular biosynthesis	GO:0044249	b	0.0200088	622.59	805
2853	mitochondrion	GO:0005739	c	0.0271184	610.17	529
1165	catalytic activity	GO:0003824	m	0.0343202	661.431	3900
5658	biosynthesis	GO:0009058	b	0.0392128	625.431	840
5kb_ng
4911	zinc ion binding	GO:0008270	m	4.9083e-05	1295.97	1088
4802	metabolism	GO:0008152	b	0.000149531	1370.53	5703
15667	transition metal ion binding	GO:0046914	m	0.000735711	1318.06	1228
11324	ribonucleoprotein complex	GO:0030529	c	0.00829941	1094.74	268
1091	RNA binding	GO:0003723	m	0.0108205	1144.12	410
13723	cellular metabolism	GO:0044237	b	0.0148423	1378.89	5376
13660	biopolymer metabolism	GO:0043283	b	0.0153996	1285.35	1326
