# Supplementary material for: Genes involved in complex adaptive processes tend to have highly conserved upstream regions in mammalian genomes
Source: BMC Genomics. 2005 Nov 27;6:168. doi: 10.1186/1471-2164-6-168 (PMC1310621; doi:10.1186/1471-2164-6-168)
Supplement: Additional File 2 — Table 2 GO terms significantly correlated with upstream alignment scores in the analysis using dog. The table lists all the GO terms significantly correlated with 1 kb, 2 kb and 5 kb upstream alignment scores in the human-dog analysis. [file 1471-2164-6-168-S2.xls]

## Sheet: Sheet1
Significantly enriched GO terms based on Human vs Dog (From upstream multiple alignment)
					mean score (all genes)	# all genes
				1kb	485.17	14860
				2kb	903.85	14848
				5kb	2056.31	14837
GO_id	GO term description	GO_accession	h	p-value	mean score	# genes
1kb human-dog MA
4316	development	GO:0007275	b	8.98337e-14	529.492	1454
1071	transcription factor activity	GO:0003700	m	8.9751e-13	556.434	682
6236	morphogenesis	GO:0009653	b	1.21966e-12	537.771	964
11323	transcription regulator activity	GO:0030528	m	4.654e-12	544.31	932
6470	organogenesis	GO:0009887	b	5.14505e-11	541.497	774
17214	organ development	GO:0048513	b	5.14505e-11	541.497	774
4308	cell-cell signaling	GO:0007267	b	9.2134e-10	558.169	449
4198	cell communication	GO:0007154	b	5.09658e-09	513.53	2512
4209	signal transduction	GO:0007165	b	0.000138559	511.567	1996
1051	DNA binding	GO:0003677	m	0.000403596	516.232	1592
14221	regulation of transcription	GO:0045449	b	0.000683527	515.65	1491
10048	regulation of nucleobase, nucleoside, nucleotide and nucleic acid metabolism	GO:0019219	b	0.000853832	514.945	1514
3441	transcription	GO:0006350	b	0.00121929	513.735	1577
3446	regulation of transcription, DNA-dependent	GO:0006355	b	0.00124041	515.539	1442
2622	binding	GO:0005488	m	0.00150994	496.065	6768
3457	transcription from Pol II promoter	GO:0006366	b	0.00204386	545.223	372
3442	transcription, DNA-dependent	GO:0006351	b	0.00304557	514.088	1497
10051	regulation of metabolism	GO:0019222	b	0.00815911	511.599	1629
18018	regulation of physiological process	GO:0050791	b	0.0121123	507.78	2064
2641	protein binding	GO:0005515	m	0.0158357	507.707	1904
2699	extracellular matrix (sensu Metazoa)	GO:0005578	c	0.0207198	540.082	280
11797	extracellular matrix	GO:0031012	c	0.0224899	539.137	284
2339	receptor binding	GO:0005102	m	0.0371624	533.028	470
2kb human-dog MA
6236	morphogenesis	GO:0009653	b	7.22974e-23	1042.64	963
4316	development	GO:0007275	b	5.89529e-22	1019.06	1453
6470	organogenesis	GO:0009887	b	4.92111e-19	1049.72	773
17214	organ development	GO:0048513	b	4.92111e-19	1049.72	773
1071	transcription factor activity	GO:0003700	m	5.28672e-19	1065.26	682
4198	cell communication	GO:0007154	b	1.69843e-16	976.273	2509
11323	transcription regulator activity	GO:0030528	m	2.29121e-16	1036.97	932
4308	cell-cell signaling	GO:0007267	b	5.65348e-12	1053.07	448
4209	signal transduction	GO:0007165	b	2.59663e-08	968.748	1993
2699	extracellular matrix (sensu Metazoa)	GO:0005578	c	3.17811e-06	1045.96	279
11797	extracellular matrix	GO:0031012	c	4.33217e-06	1044.31	283
4430	neurogenesis	GO:0007399	b	6.64487e-06	1054.42	326
18104	neurophysiological process	GO:0050877	b	0.000105844	998.733	442
2641	protein binding	GO:0005515	m	0.000374217	957.584	1905
4210	cell surface receptor linked signal transduction	GO:0007166	b	0.000615347	986.931	802
4723	glutamate receptor activity	GO:0008066	m	0.000756927	1301.38	26
10052	transmission of nerve impulse	GO:0019226	b	0.0017717	1039.09	199
2697	extracellular region	GO:0005576	c	0.00343694	964.227	896
3446	regulation of transcription, DNA-dependent	GO:0006355	b	0.0037705	964.775	1442
10048	regulation of nucleobase, nucleoside, nucleotide and nucleic acid metabolism	GO:0019219	b	0.00386996	963.837	1515
14221	regulation of transcription	GO:0045449	b	0.00393706	964.785	1491
4309	synaptic transmission	GO:0007268	b	0.00423926	1035.96	194
2127	signal transducer activity	GO:0004871	m	0.00428899	950.272	1826
3442	transcription, DNA-dependent	GO:0006351	b	0.00516245	962.552	1497
3441	transcription	GO:0006350	b	0.00670166	961.069	1577
4199	cell adhesion	GO:0007155	b	0.00821316	996.428	479
3878	ion transport	GO:0006811	b	0.010049	977.565	573
3457	transcription from Pol II promoter	GO:0006366	b	0.0105925	1022.13	371
10051	regulation of metabolism	GO:0019222	b	0.0225208	957.826	1630
601	skeletal development	GO:0001501	b	0.0236634	1096.53	105
4543	muscle development	GO:0007517	b	0.0493528	1066.92	125
5kb human-dog MA
4198	cell communication	GO:0007154	b	8.11083e-19	2228.02	2510
4316	development	GO:0007275	b	1.12602e-16	2372.5	1452
6470	organogenesis	GO:0009887	b	5.26061e-15	2446.34	773
17214	organ development	GO:0048513	b	5.26061e-15	2446.34	773
6236	morphogenesis	GO:0009653	b	3.14933e-14	2419.42	963
1071	transcription factor activity	GO:0003700	m	1.30899e-09	2471.83	682
4308	cell-cell signaling	GO:0007267	b	8.72662e-09	2380.84	447
4209	signal transduction	GO:0007165	b	7.75895e-08	2200.08	1994
2699	extracellular matrix (sensu Metazoa)	GO:0005578	c	5.5773e-07	2448.79	279
11323	transcription regulator activity	GO:0030528	m	1.0662e-06	2380.93	932
11797	extracellular matrix	GO:0031012	c	1.13481e-06	2440.43	283
4199	cell adhesion	GO:0007155	b	6.35143e-06	2299.93	480
2641	protein binding	GO:0005515	m	2.00572e-05	2176.95	1905
4430	neurogenesis	GO:0007399	b	5.77083e-05	2491.98	325
4200	homophilic cell adhesion	GO:0007156	b	0.000130899	2653.57	80
18104	neurophysiological process	GO:0050877	b	0.000408181	2298.17	441
2127	signal transducer activity	GO:0004871	m	0.00179459	2159.87	1830
4210	cell surface receptor linked signal transduction	GO:0007166	b	0.00395865	2233.84	804
2638	calcium ion binding	GO:0005509	m	0.0058588	2225.87	527
3878	ion transport	GO:0006811	b	0.0100814	2234.76	573
2988	plasma membrane	GO:0005886	c	0.0109787	2147.64	1330
12011	intrinsic to plasma membrane	GO:0031226	c	0.0146206	2164.48	980
2989	integral to plasma membrane	GO:0005887	c	0.0179459	2163.95	976
8120	cell-cell adhesion	GO:0016337	b	0.0214647	2450.47	128
10052	transmission of nerve impulse	GO:0019226	b	0.0332527	2398.52	198
1kb human-dog MA ng
2kb human-dog MA ng
1165	catalytic activity	GO:0003824	m	0.00133962	874.113	3956
5kb human-dog MA ng
4911	zinc ion binding	GO:0008270	m	0.00618387	1955.74	1117
3215	electron transport	GO:0006118	b	0.0239468	1795.83	298
