# Supplementary material for: Genes involved in complex adaptive processes tend to have highly conserved upstream regions in mammalian genomes
Source: BMC Genomics. 2005 Nov 27;6:168. doi: 10.1186/1471-2164-6-168 (PMC1310621; doi:10.1186/1471-2164-6-168)
Supplement: Additional File 3 — Table 3 List of Hox and Hox homolog genes. List of Hox and Hox homolog genes used in the analysis, with their 1 kb, 2 kb and 5 kb upstream alignment scores. [file 1471-2164-6-168-S3.xls]

## Sheet: hoxdes
Entrez_gene_id	gene_symbol	gene_description	1kb_up_score	2kb_up_score	5kb_up_score
6473	SHOX	short stature homeobox	0	0	0
3195	TLX1	T-cell leukemia, homeobox 1	570	908	2380
3231	HOXD1	homeo box D1	648	1080	2130
3110	HLXB9	homeo box HB9	595	1089	2142
3087	HHEX	hematopoietically expressed homeobox	623	1171	1281
10481	HOXB13	homeo box B13	600	1205	2521
5396	PRRX1	paired related homeobox 1	643	1273	2936
3229	HOXC13	homeo box C13	637	1275	3186
3198	HOXA1	homeo box A1	685	1314	3507
3204	HOXA7	homeo box A7	638	1329	3234
3234	HOXD8	homeo box D8	728	1350	3506
3205	HOXA9	homeo box A9	791	1351	3420
3232	HOXD3	homeo box D3	675	1367	3575
3222	HOXC5	homeo box C5	711	1369	3951
3239	HOXD13	homeo box D13	742	1373	3162
3233	HOXD4	homeo box D4	657	1385	3338
3212	HOXB2	homeo box B2	652	1414	3756
3235	HOXD9	homeo box D9	762	1419	3773
3227	HOXC11	homeo box C11	846	1440	3499
3201	HOXA4	homeo box A4	683	1445	3669
3215	HOXB5	homeo box B5	746	1448	3862
3219	HOXB9	homeo box B9	778	1484	3510
3211	HOXB1	homeo box B1	843	1494	2472
3207	HOXA11	homeo box A11	766	1508	3529
3226	HOXC10	homeo box C10	733	1525	3561
3214	HOXB4	homeo box B4	777	1545	3552
3225	HOXC9	homeo box C9	836	1552	3822
3202	HOXA5	homeo box A5	838	1556	3763
3218	HOXB8	homeo box B8	947	1559	3597
3213	HOXB3	homeo box B3	777	1577	4038
3199	HOXA2	homeo box A2	777	1582	3764
3217	HOXB7	homeo box B7	714	1584	4292
3236	HOXD10	homeo box D10	725	1586	3707
8929	PHOX2B	paired-like homeobox 2b	791	1657	3576
4487	MSX1	msh homeo box homolog 1 (Drosophila)	616	-	-
4488	MSX2	msh homeo box homolog 2 (Drosophila)	624	-	-
338917	CHX10	ceh-10 homeo domain containing homolog (C. elegans)	472	-	-
