# Supplementary material for: Genes involved in complex adaptive processes tend to have highly conserved upstream regions in mammalian genomes
Source: BMC Genomics. 2005 Nov 27;6:168. doi: 10.1186/1471-2164-6-168 (PMC1310621; doi:10.1186/1471-2164-6-168)
Supplement: Additional File 4 — Table 4 GO terms significantly correlated with upstream alignment scores after partialling out G+C%. The table lists all the GO terms significantly correlated with 1 kb, 2 kb and 5 kb upstream alignment scores in the human-mouse analysis after controlling G+C% using partial rank correlation. [file 1471-2164-6-168-S4.xls]

## Sheet: Sheet1
GO terms significantly enriched after partialing out G+C%
GO_id	GO term description	GO_accession	h	p-value
1kb, partial
2kb, partial
1071	transcription factor activity	GO:0003700	m	1.51082e-07
4316	development	GO:0007275	b	1.80198e-07
11323	transcription regulator activity	GO:0030528	m	5.22716e-06
10048	regulation of nucleobase, nucleoside, nucleotide and nucleic acid metabolism	GO:0019219	b	6.92539e-05
3446	regulation of transcription, DNA-dependent	GO:0006355	b	7.28348e-05
18016	regulation of biological process	GO:0050789	b	8.90691e-05
14221	regulation of transcription	GO:0045449	b	0.000123012
3442	transcription, DNA-dependent	GO:0006351	b	0.000151809
6569	cellular process	GO:0009987	b	0.0001873
4430	neurogenesis	GO:0007399	b	0.000313041
3441	transcription	GO:0006350	b	0.000439926
6236	morphogenesis	GO:0009653	b	0.000701529
10051	regulation of metabolism	GO:0019222	b	0.000938015
18018	regulation of physiological process	GO:0050791	b	0.00178686
18102	cellular physiological process	GO:0050875	b	0.00442764
4198	cell communication	GO:0007154	b	0.0115483
4801	biological_process	GO:0008150	b	0.0303046
5kb, partial
6236	morphogenesis	GO:0009653	b	2.68852e-25
6470	organogenesis	GO:0009887	b	4.229e-24
17214	organ development	GO:0048513	b	4.229e-24
4198	cell communication	GO:0007154	b	1.41089e-22
4316	development	GO:0007275	b	9.44025e-22
4209	signal transduction	GO:0007165	b	1.38989e-11
3878	ion transport	GO:0006811	b	2.68771e-08
4430	neurogenesis	GO:0007399	b	4.78736e-08
10822	metal ion transport	GO:0030001	b	2.52581e-07
3880	potassium ion transport	GO:0006813	b	5.94983e-07
7095	alpha-type channel activity	GO:0015268	m	1.19886e-06
2448	ion channel activity	GO:0005216	m	1.30673e-06
7094	channel or pore class transporter activity	GO:0015267	m	1.52089e-06
2127	signal transducer activity	GO:0004871	m	2.01747e-06
4210	cell surface receptor linked signal transduction	GO:0007166	b	3.09105e-06
2641	protein binding	GO:0005515	m	4.29475e-06
2988	plasma membrane	GO:0005886	c	5.96936e-06
2484	potassium channel activity	GO:0005267	m	8.28313e-06
18104	neurophysiological process	GO:0050877	b	8.5267e-06
2470	voltage-gated ion channel activity	GO:0005244	m	1.03045e-05
4308	cell-cell signaling	GO:0007267	b	1.55602e-05
7824	membrane	GO:0016020	c	1.57569e-05
2699	extracellular matrix (sensu Metazoa)	GO:0005578	c	1.73649e-05
11797	extracellular matrix	GO:0031012	c	3.3857e-05
4543	muscle development	GO:0007517	b	8.05721e-05
12011	intrinsic to plasma membrane	GO:0031226	c	0.00026166
2638	calcium ion binding	GO:0005509	m	0.000270766
2989	integral to plasma membrane	GO:0005887	c	0.000275538
4199	cell adhesion	GO:0007155	b	0.000348819
12009	intrinsic to membrane	GO:0031224	c	0.000462594
7825	integral to membrane	GO:0016021	c	0.000491094
2482	cation channel activity	GO:0005261	m	0.000553351
2475	voltage-gated potassium channel activity	GO:0005249	m	0.000617815
601	skeletal development	GO:0001501	b	0.00158816
1071	transcription factor activity	GO:0003700	m	0.00232151
7487	monovalent inorganic cation transport	GO:0015672	b	0.00326135
3879	cation transport	GO:0006812	b	0.00432105
10052	transmission of nerve impulse	GO:0019226	b	0.00717177
4309	synaptic transmission	GO:0007268	b	0.0084001
4723	glutamate receptor activity	GO:0008066	m	0.0338487
2642	calmodulin binding	GO:0005516	m	0.0375979
1kb, partial, ng
2kb, partial, ng
4005	defense response	GO:0006952	b	1.27923e-06
13584	response to external biotic stimulus	GO:0043207	b	1.38967e-05
6190	response to biotic stimulus	GO:0009607	b	3.42666e-05
4008	immune response	GO:0006955	b	6.66897e-05
6188	response to external stimulus	GO:0009605	b	8.87061e-05
18122	response to stimulus	GO:0050896	b	9.49619e-05
6196	response to pest, pathogen or parasite	GO:0009613	b	0.000665472
5kb, partial, ng
4802	metabolism	GO:0008152	b	1.31909e-06
4911	zinc ion binding	GO:0008270	m	4.56049e-05
13723	cellular metabolism	GO:0044237	b	0.000188331
15667	transition metal ion binding	GO:0046914	m	0.000527424
13724	primary metabolism	GO:0044238	b	0.00293105
13604	membrane-bound organelle	GO:0043227	c	0.00717107
13608	intracellular membrane-bound organelle	GO:0043231	c	0.00717107
1091	RNA binding	GO:0003723	m	0.00816286
11324	ribonucleoprotein complex	GO:0030529	c	0.00823892
13660	biopolymer metabolism	GO:0043283	b	0.0271676
2950	ribosome	GO:0005840	c	0.0350914
1165	catalytic activity	GO:0003824	m	0.0426018
