# Supplementary material for: Genes involved in complex adaptive processes tend to have highly conserved upstream regions in mammalian genomes
Source: BMC Genomics. 2005 Nov 27;6:168. doi: 10.1186/1471-2164-6-168 (PMC1310621; doi:10.1186/1471-2164-6-168)
Supplement: Additional File 5 — Table 5 GO terms significantly correlated with CpG dinucleotide frequency in the human upstream sequence. The table lists all the GO terms significantly correlated with CpG dinucleotide frequency in the 1 kb, 2 kb and 5 kb human upstream sequences. Genes are sorted by 1 kb upstream alignment score. [file 1471-2164-6-168-S5.xls]

## Sheet: Sheet1
GO terms significantly enriched with CpG dinucleotide frequency
GO_id	GO term description	GO_accession	h	p-value
1kb, CpG
2kb, CpG
13604	membrane-bound organelle	GO:0043227	c	1.09371e-62
13608	intracellular membrane-bound organelle	GO:0043231	c	1.09371e-62
2754	nucleus	GO:0005634	c	1.16409e-54
13603	organelle	GO:0043226	c	9.50231e-52
13606	intracellular organelle	GO:0043229	c	9.50231e-52
2743	intracellular	GO:0005622	c	1.51618e-49
3236	nucleobase, nucleoside, nucleotide and nucleic acid metabolism	GO:0006139	b	4.08475e-47
13724	primary metabolism	GO:0044238	b	5.0116e-40
1050	nucleic acid binding	GO:0003676	m	1.10743e-39
3441	transcription	GO:0006350	b	1.34435e-34
10048	regulation of nucleobase, nucleoside, nucleotide and nucleic acid metabolism	GO:0019219	b	1.28025e-32
13723	cellular metabolism	GO:0044237	b	1.55746e-32
14221	regulation of transcription	GO:0045449	b	5.38408e-32
3442	transcription, DNA-dependent	GO:0006351	b	6.83187e-32
3446	regulation of transcription, DNA-dependent	GO:0006355	b	6.61051e-31
10051	regulation of metabolism	GO:0019222	b	2.97328e-30
1051	DNA binding	GO:0003677	m	1.51583e-29
4802	metabolism	GO:0008152	b	4.88835e-29
18102	cellular physiological process	GO:0050875	b	2.73678e-28
11323	transcription regulator activity	GO:0030528	m	1.90832e-22
18016	regulation of biological process	GO:0050789	b	4.03752e-19
1071	transcription factor activity	GO:0003700	m	6.42341e-18
18018	regulation of physiological process	GO:0050791	b	1.45406e-17
1091	RNA binding	GO:0003723	m	3.31865e-14
6569	cellular process	GO:0009987	b	6.45336e-11
3457	transcription from Pol II promoter	GO:0006366	b	2.37816e-10
2852	cytoplasm	GO:0005737	c	1.11237e-09
13746	cellular macromolecule metabolism	GO:0044260	b	1.61724e-09
3544	protein modification	GO:0006464	b	2.54335e-09
4101	cell cycle	GO:0007049	b	4.21232e-09
13753	cellular protein metabolism	GO:0044267	b	5.4155e-09
10362	protein metabolism	GO:0019538	b	5.84967e-09
13547	macromolecule metabolism	GO:0043170	b	1.4626e-08
8499	transferase activity, transferring phosphorus-containing groups	GO:0016772	m	9.08364e-08
2622	binding	GO:0005488	m	1.15049e-07
11324	ribonucleoprotein complex	GO:0030529	c	1.24604e-06
8778	purine nucleotide binding	GO:0017076	m	1.28637e-06
1073	RNA polymerase II transcription factor activity	GO:0003702	m	1.42246e-06
13611	protein complex	GO:0043234	c	1.72545e-06
157	nucleotide binding	GO:0000166	m	2.20182e-06
3485	RNA processing	GO:0006396	b	2.42236e-06
8087	kinase activity	GO:0016301	m	2.58897e-06
4048	organelle organization and biogenesis	GO:0006996	b	4.38624e-06
2744	cell	GO:0005623	c	5.75922e-06
7872	RNA metabolism	GO:0016070	b	7.50182e-06
4758	protein localization	GO:0008104	b	1.17967e-05
7846	cell organization and biogenesis	GO:0016043	b	2.36124e-05
8500	phosphotransferase activity, alcohol group as acceptor	GO:0016773	m	2.63651e-05
6865	protein transport	GO:0015031	b	6.44451e-05
3448	regulation of transcription from Pol II promoter	GO:0006357	b	7.40032e-05
13964	establishment of protein localization	GO:0045184	b	7.42273e-05
7858	Wnt receptor signaling pathway	GO:0016055	b	8.68683e-05
11349	adenyl nucleotide binding	GO:0030554	m	9.26278e-05
8469	transferase activity	GO:0016740	m	0.000195242
15661	intracellular transport	GO:0046907	b	0.000276265
3355	DNA metabolism	GO:0006259	b	0.000291745
2650	ATP binding	GO:0005524	m	0.000335848
2771	nucleoplasm	GO:0005654	c	0.000410554
72	regulation of cell cycle	GO:0000074	b	0.000414113
1935	protein kinase activity	GO:0004672	m	0.00057367
3860	phosphorus metabolism	GO:0006793	b	0.000969482
3863	phosphate metabolism	GO:0006796	b	0.000969482
1937	protein serine/threonine kinase activity	GO:0004674	m	0.00208675
1081	transcription cofactor activity	GO:0003712	m	0.00496555
8095	phosphorylation	GO:0016310	b	0.00568826
4786	transcription factor binding	GO:0008134	m	0.00622481
2906	Golgi apparatus	GO:0005794	c	0.00957425
3417	DNA packaging	GO:0006323	b	0.00965911
2809	chromosome	GO:0005694	c	0.010992
526	cytokinesis	GO:0000910	b	0.011498
18526	cell division	GO:0051301	b	0.011498
18502	chromosome organization and biogenesis	GO:0051276	b	0.0119207
13660	biopolymer metabolism	GO:0043283	b	0.0119365
3419	establishment and/or maintenance of chromatin architecture	GO:0006325	b	0.0125189
4265	frizzled signaling pathway	GO:0007222	b	0.0132824
3944	intracellular protein transport	GO:0006886	b	0.0162998
4430	neurogenesis	GO:0007399	b	0.0196875
4053	chromosome organization and biogenesis (sensu Eukaryota)	GO:0007001	b	0.0264633
3486	mRNA processing	GO:0006397	b	0.0271597
3548	protein amino acid phosphorylation	GO:0006468	b	0.0451504
5kb, CpG
13604	membrane-bound organelle	GO:0043227	c	1.9817e-55
13608	intracellular membrane-bound organelle	GO:0043231	c	1.9817e-55
2754	nucleus	GO:0005634	c	4.44412e-54
13603	organelle	GO:0043226	c	2.91116e-47
13606	intracellular organelle	GO:0043229	c	2.91116e-47
2743	intracellular	GO:0005622	c	3.88312e-45
3236	nucleobase, nucleoside, nucleotide and nucleic acid metabolism	GO:0006139	b	3.01424e-43
1050	nucleic acid binding	GO:0003676	m	5.69096e-42
3441	transcription	GO:0006350	b	1.42595e-36
13724	primary metabolism	GO:0044238	b	3.49642e-36
3442	transcription, DNA-dependent	GO:0006351	b	1.35594e-34
10048	regulation of nucleobase, nucleoside, nucleotide and nucleic acid metabolism	GO:0019219	b	8.9772e-34
14221	regulation of transcription	GO:0045449	b	3.02789e-33
3446	regulation of transcription, DNA-dependent	GO:0006355	b	1.1133e-32
10051	regulation of metabolism	GO:0019222	b	8.25224e-32
1051	DNA binding	GO:0003677	m	1.0756e-31
13723	cellular metabolism	GO:0044237	b	4.27722e-29
11323	transcription regulator activity	GO:0030528	m	9.90449e-26
4802	metabolism	GO:0008152	b	1.52417e-25
1071	transcription factor activity	GO:0003700	m	1.48214e-22
18016	regulation of biological process	GO:0050789	b	3.20964e-22
18018	regulation of physiological process	GO:0050791	b	3.31325e-22
18102	cellular physiological process	GO:0050875	b	3.80423e-21
1091	RNA binding	GO:0003723	m	3.84295e-11
2622	binding	GO:0005488	m	1.23833e-10
3457	transcription from Pol II promoter	GO:0006366	b	1.24924e-09
6569	cellular process	GO:0009987	b	3.42131e-09
2744	cell	GO:0005623	c	2.347e-07
2852	cytoplasm	GO:0005737	c	3.32136e-07
13746	cellular macromolecule metabolism	GO:0044260	b	3.58816e-06
10362	protein metabolism	GO:0019538	b	4.70062e-06
13753	cellular protein metabolism	GO:0044267	b	4.70342e-06
13547	macromolecule metabolism	GO:0043170	b	2.49925e-05
157	nucleotide binding	GO:0000166	m	6.6692e-05
11324	ribonucleoprotein complex	GO:0030529	c	9.49504e-05
8778	purine nucleotide binding	GO:0017076	m	9.55819e-05
1073	RNA polymerase II transcription factor activity	GO:0003702	m	0.000142816
4101	cell cycle	GO:0007049	b	0.000144339
13611	protein complex	GO:0043234	c	0.000208181
3544	protein modification	GO:0006464	b	0.000291925
3448	regulation of transcription from Pol II promoter	GO:0006357	b	0.000473094
3485	RNA processing	GO:0006396	b	0.000473224
8499	transferase activity, transferring phosphorus-containing groups	GO:0016772	m	0.000660364
4430	neurogenesis	GO:0007399	b	0.00270265
7872	RNA metabolism	GO:0016070	b	0.002703
4048	organelle organization and biogenesis	GO:0006996	b	0.00588424
8500	phosphotransferase activity, alcohol group as acceptor	GO:0016773	m	0.0062196
8087	kinase activity	GO:0016301	m	0.00756164
11349	adenyl nucleotide binding	GO:0030554	m	0.00865011
3417	DNA packaging	GO:0006323	b	0.0104636
3355	DNA metabolism	GO:0006259	b	0.0148168
3419	establishment and/or maintenance of chromatin architecture	GO:0006325	b	0.023571
4758	protein localization	GO:0008104	b	0.0254888
4053	chromosome organization and biogenesis (sensu Eukaryota)	GO:0007001	b	0.0351891
5659	macromolecule biosynthesis	GO:0009059	b	0.035498
7846	cell organization and biogenesis	GO:0016043	b	0.0409745
18502	chromosome organization and biogenesis	GO:0051276	b	0.0484074
1kb, CpG ng
2kb, CpG ng
18101	organismal physiological process	GO:0050874	b	5.00454e-75
4005	defense response	GO:0006952	b	1.48111e-66
6190	response to biotic stimulus	GO:0009607	b	3.68468e-58
2697	extracellular region	GO:0005576	c	1.34854e-56
4008	immune response	GO:0006955	b	1.34844e-55
6188	response to external stimulus	GO:0009605	b	2.21194e-49
13584	response to external biotic stimulus	GO:0043207	b	2.47118e-47
18122	response to stimulus	GO:0050896	b	3.6531e-45
6196	response to pest, pathogen or parasite	GO:0009613	b	1.4064e-40
6194	response to wounding	GO:0009611	b	5.50653e-22
2984	intermediate filament	GO:0005882	c	4.2316e-20
13893	intermediate filament cytoskeleton	GO:0045111	c	4.2316e-20
4012	humoral immune response	GO:0006959	b	3.01938e-18
4007	inflammatory response	GO:0006954	b	3.258e-17
2362	cytokine activity	GO:0005125	m	4.7153e-17
2736	extracellular space	GO:0005615	c	5.18054e-15
2127	signal transducer activity	GO:0004871	m	2.98672e-14
4004	response to stress	GO:0006950	b	4.51247e-14
2128	receptor activity	GO:0004872	m	5.40922e-14
12610	response to chemical substance	GO:0042221	b	7.39803e-14
6200	response to bacteria	GO:0009617	b	7.86228e-14
7867	humoral defense mechanism (sensu Vertebrata)	GO:0016064	b	2.19237e-13
4669	chemokine activity	GO:0008009	m	2.58498e-10
12761	chemokine receptor binding	GO:0042379	m	2.58498e-10
3991	chemotaxis	GO:0006935	b	2.82672e-10
12712	taxis	GO:0042330	b	2.82672e-10
13119	defense response to bacteria	GO:0042742	b	2.86541e-10
681	rhodopsin-like receptor activity	GO:0001584	m	3.49644e-10
2142	transmembrane receptor activity	GO:0004888	m	3.69252e-10
7825	integral to membrane	GO:0016021	c	7.7655e-10
12009	intrinsic to membrane	GO:0031224	c	1.12849e-09
758	G-protein-coupled receptor binding	GO:0001664	m	1.1526e-09
6211	response to abiotic stimulus	GO:0009628	b	2.77037e-09
2339	receptor binding	GO:0005102	m	2.93151e-09
11221	protease inhibitor activity	GO:0030414	m	1.04747e-08
7824	membrane	GO:0016020	c	1.54755e-08
1779	monooxygenase activity	GO:0004497	m	2.17706e-08
2123	endopeptidase inhibitor activity	GO:0004866	m	2.698e-08
2989	integral to plasma membrane	GO:0005887	c	8.28466e-08
11058	carbohydrate binding	GO:0030246	m	9.64104e-08
2904	microsome	GO:0005792	c	1.08489e-07
12011	intrinsic to plasma membrane	GO:0031226	c	1.48995e-07
12976	vesicular fraction	GO:0042598	c	1.76181e-07
2988	plasma membrane	GO:0005886	c	2.21959e-07
13877	keratin filament	GO:0045095	c	2.36817e-07
2181	G-protein coupled receptor activity	GO:0004930	m	4.46486e-07
1574	chymotrypsin activity	GO:0004263	m	4.9301e-07
2654	sugar binding	GO:0005529	m	5.02807e-07
10549	antimicrobial humoral response	GO:0019730	b	5.69243e-07
10554	antimicrobial humoral response (sensu Vertebrata)	GO:0019735	b	1.25956e-06
6164	detection of external stimulus	GO:0009581	b	2.85167e-06
1591	trypsin activity	GO:0004295	m	3.90976e-06
2363	hematopoietin/interferon-class (D200-domain) cytokine receptor binding	GO:0005126	m	7.40341e-06
3872	xenobiotic metabolism	GO:0006805	b	1.69029e-05
2114	enzyme inhibitor activity	GO:0004857	m	2.54638e-05
5998	response to xenobiotic stimulus	GO:0009410	b	2.74681e-05
4021	cellular defense response	GO:0006968	b	3.90516e-05
4009	complement activation	GO:0006956	b	5.5915e-05
4229	G-protein coupled receptor protein signaling pathway	GO:0007186	b	6.14321e-05
2124	serine-type endopeptidase inhibitor activity	GO:0004867	m	0.00011666
8435	oxidoreductase activity, acting on paired donors, with incorporation or reduction of molecular oxygen	GO:0016705	m	0.000142512
4627	visual perception	GO:0007601	b	0.000231131
18179	sensory perception of light	GO:0050953	b	0.000231131
704	nucleotide receptor activity, G-protein coupled	GO:0001608	m	0.000421617
710	purinergic nucleotide receptor activity	GO:0001614	m	0.000421617
8244	nucleotide receptor activity	GO:0016502	m	0.000421617
13810	purinergic nucleotide receptor activity, G-protein coupled	GO:0045028	m	0.000421617
8442	oxidoreductase activity, acting on paired donors, with incorporation or reduction of molecular oxygen, reduced flavin or flavoprotein as one donor, and incorporation of one atom of oxygen	GO:0016712	m	0.000889086
17609	unspecific monooxygenase activity	GO:0050381	m	0.000889086
4626	sensory perception	GO:0007600	b	0.00119317
4011	complement activation, classical pathway	GO:0006958	b	0.00217502
10694	antigen presentation	GO:0019882	b	0.00333843
10640	oxygen binding	GO:0019825	m	0.00436113
6471	histogenesis	GO:0009888	b	0.00524593
1568	serine-type endopeptidase activity	GO:0004252	m	0.00639384
11797	extracellular matrix	GO:0031012	c	0.0104919
18104	neurophysiological process	GO:0050877	b	0.0132614
2699	extracellular matrix (sensu Metazoa)	GO:0005578	c	0.0151778
4612	digestion	GO:0007586	b	0.0206233
5171	epidermis development	GO:0008544	b	0.0373081
15603	bone remodeling	GO:0046849	b	0.0481652
5kb, CpG ng
18101	organismal physiological process	GO:0050874	b	1.78261e-47
4005	defense response	GO:0006952	b	3.04279e-42
2697	extracellular region	GO:0005576	c	6.44838e-40
6190	response to biotic stimulus	GO:0009607	b	9.39235e-36
6188	response to external stimulus	GO:0009605	b	1.15362e-35
4008	immune response	GO:0006955	b	1.77677e-34
13584	response to external biotic stimulus	GO:0043207	b	1.05065e-32
18122	response to stimulus	GO:0050896	b	2.09219e-29
6196	response to pest, pathogen or parasite	GO:0009613	b	3.5839e-27
2984	intermediate filament	GO:0005882	c	4.09324e-17
13893	intermediate filament cytoskeleton	GO:0045111	c	4.09324e-17
4012	humoral immune response	GO:0006959	b	7.45794e-13
6194	response to wounding	GO:0009611	b	8.04894e-13
4007	inflammatory response	GO:0006954	b	3.60508e-11
12610	response to chemical substance	GO:0042221	b	4.44236e-11
2362	cytokine activity	GO:0005125	m	5.99243e-11
2736	extracellular space	GO:0005615	c	9.57012e-11
2127	signal transducer activity	GO:0004871	m	2.63328e-10
2128	receptor activity	GO:0004872	m	3.14966e-10
7867	humoral defense mechanism (sensu Vertebrata)	GO:0016064	b	5.28997e-10
6200	response to bacteria	GO:0009617	b	5.909e-10
7825	integral to membrane	GO:0016021	c	2.89221e-08
4004	response to stress	GO:0006950	b	3.54062e-08
12009	intrinsic to membrane	GO:0031224	c	4.74767e-08
2142	transmembrane receptor activity	GO:0004888	m	6.89196e-08
12976	vesicular fraction	GO:0042598	c	1.30455e-07
6211	response to abiotic stimulus	GO:0009628	b	1.59449e-07
2904	microsome	GO:0005792	c	1.63635e-07
13119	defense response to bacteria	GO:0042742	b	2.38668e-07
7824	membrane	GO:0016020	c	3.12962e-07
3991	chemotaxis	GO:0006935	b	3.26671e-07
12712	taxis	GO:0042330	b	3.26671e-07
13877	keratin filament	GO:0045095	c	3.62859e-07
4669	chemokine activity	GO:0008009	m	6.0862e-07
12761	chemokine receptor binding	GO:0042379	m	6.0862e-07
681	rhodopsin-like receptor activity	GO:0001584	m	1.00812e-06
758	G-protein-coupled receptor binding	GO:0001664	m	1.34471e-06
1779	monooxygenase activity	GO:0004497	m	2.14163e-06
2989	integral to plasma membrane	GO:0005887	c	3.8363e-06
11221	protease inhibitor activity	GO:0030414	m	6.81009e-06
12011	intrinsic to plasma membrane	GO:0031226	c	8.01718e-06
2123	endopeptidase inhibitor activity	GO:0004866	m	1.57991e-05
11058	carbohydrate binding	GO:0030246	m	1.93434e-05
2339	receptor binding	GO:0005102	m	2.85104e-05
10549	antimicrobial humoral response	GO:0019730	b	8.51502e-05
10554	antimicrobial humoral response (sensu Vertebrata)	GO:0019735	b	0.000115824
2654	sugar binding	GO:0005529	m	0.000170905
2988	plasma membrane	GO:0005886	c	0.000175871
5998	response to xenobiotic stimulus	GO:0009410	b	0.000223817
3872	xenobiotic metabolism	GO:0006805	b	0.00032791
6164	detection of external stimulus	GO:0009581	b	0.000331306
2181	G-protein coupled receptor activity	GO:0004930	m	0.000369235
2363	hematopoietin/interferon-class (D200-domain) cytokine receptor binding	GO:0005126	m	0.000821225
11797	extracellular matrix	GO:0031012	c	0.000914422
2699	extracellular matrix (sensu Metazoa)	GO:0005578	c	0.00116576
8435	oxidoreductase activity, acting on paired donors, with incorporation or reduction of molecular oxygen	GO:0016705	m	0.00266083
4009	complement activation	GO:0006956	b	0.00343437
2114	enzyme inhibitor activity	GO:0004857	m	0.00562317
8442	oxidoreductase activity, acting on paired donors, with incorporation or reduction of molecular oxygen, reduced flavin or flavoprotein as one donor, and incorporation of one atom of oxygen	GO:0016712	m	0.00820134
17609	unspecific monooxygenase activity	GO:0050381	m	0.00820134
4229	G-protein coupled receptor protein signaling pathway	GO:0007186	b	0.00867669
2124	serine-type endopeptidase inhibitor activity	GO:0004867	m	0.0102239
15603	bone remodeling	GO:0046849	b	0.0214642
4011	complement activation, classical pathway	GO:0006958	b	0.0388069
4626	sensory perception	GO:0007600	b	0.0413107
