# Supplementary material for: Genes involved in complex adaptive processes tend to have highly conserved upstream regions in mammalian genomes
Source: BMC Genomics. 2005 Nov 27;6:168. doi: 10.1186/1471-2164-6-168 (PMC1310621; doi:10.1186/1471-2164-6-168)
Supplement: Additional File 6 — Table 6 Human genes with their upstream alignment scores and Gene Ontology annotations. The 1 kb, 2 kb and 5 kb upstream alignment scores based on human-mouse comparison and Gene Ontology annotations of human genes. [file 1471-2164-6-168-S6.xls]

## Sheet: SUP_TABLE1
Gene_id	Aln_score_1kb	Aln_score_2kb	Aln_score_5kb	Gene_symbol	gene_description	GO_annotations
93986	958	1786	3920	FOXP2	forkhead box P2	nucleus (c)	regulation of transcription, DNA-dependent (b)	zinc ion binding (m)	transcription factor activity (m)	nucleic acid binding (m)
3218	947	1559	3597	HOXB8	homeo box B8	nucleus (c)	development (b)	regulation of transcription, DNA-dependent (b)	transcription factor activity (m)
51701	923	1581	1825	NLK	nemo like kinase	magnesium ion binding (m)	nucleus (c)	ATP binding (m)	negative regulation of Wnt receptor signaling pathway (b)	regulation of transcription, DNA-dependent (b)	protein amino acid phosphorylation (b)	protein kinase cascade (b)	protein serine/threonine kinase activity (m)	transferase activity (m)	MAP kinase activity (m)
22893	913	1692	3701	BAHD1	bromo adjacent homology domain containing 1	nucleus (c)	DNA binding (m)
26507	906	1333	2158	CNNM1	cyclin M1	fatty acid biosynthesis (b)
58499	905	1759	4048	ZNF462	zinc finger protein 462	nucleus (c)	DNA binding (m)	regulation of transcription, DNA-dependent (b)	zinc ion binding (m)	nucleic acid binding (m)
54796	904	1763	3360	BNC2	basonuclin 2	nucleus (c)	zinc ion binding (m)	nucleic acid binding (m)
22807	892	1497	3110	ZNFN1A2	zinc finger protein, subfamily 1A, 2 (Helios)	nucleus (c)	DNA binding (m)	regulation of transcription, DNA-dependent (b)	zinc ion binding (m)	nucleic acid binding (m)
80319	892	1722	4065	CXXC4	CXXC finger 4	DNA binding (m)	negative regulation of Wnt receptor signaling pathway (b)	zinc ion binding (m)	PDZ domain binding (m)	cellular_component unknown (c)
4211	891	1622	3600	MEIS1	Meis1, myeloid ecotropic viral integration site 1 homolog (mouse)	nucleus (c)	regulation of transcription, DNA-dependent (b)	RNA polymerase II transcription factor activity (m)	transcription factor activity (m)
23338	890	1731	3260	PHF15	PHD finger protein 15	DNA binding (m)	regulation of transcription, DNA-dependent (b)
6909	888	1482	3204	TBX2	T-box 2	nucleus (c)	development (b)	regulation of transcription, DNA-dependent (b)	transcription factor activity (m)
4893	887	1613	2720	NRAS	neuroblastoma RAS viral (v-ras) oncogene homolog	regulation of cell cycle (b)	small GTPase mediated signal transduction (b)	GTP binding (m)	GTPase activity (m)
23152	882	1467	3607	CIC	capicua homolog (Drosophila)	DNA binding (m)	regulation of transcription, DNA-dependent (b)
80315	881	1512	3189	CPEB4	cytoplasmic polyadenylation element binding protein 4	nuclear mRNA splicing, via spliceosome (b)	nucleic acid binding (m)
132864	879	1529	3230	CPEB2	cytoplasmic polyadenylation element binding protein 2	nuclear mRNA splicing, via spliceosome (b)	nucleic acid binding (m)
139411	878	1632	3306	PTCHD1	patched domain containing 1	hedgehog receptor activity (m)	integral to membrane (c)
3720	875	1539	2800	JARID2	Jumonji, AT rich interactive domain 2	nucleus (c)	DNA binding (m)	development (b)	central nervous system development (b)
55079	875	1704	3698	ZNF312	zinc finger protein 312	nucleus (c)	zinc ion binding (m)	nucleic acid binding (m)
54821	873	1585	1585	FLJ20105	FLJ20105 protein	DNA binding (m)	ATP binding (m)	ATP-dependent helicase activity (m)
57616	872	1511	2723	ZNF537	zinc finger protein 537	nucleus (c)	regulation of transcription, DNA-dependent (b)	zinc ion binding (m)	transcription factor activity (m)
2932	869	1567	2626	GSK3B	glycogen synthase kinase 3 beta	glycogen metabolism (b)	ATP binding (m)	glycogen synthase kinase 3 activity (m)	Wnt receptor signaling pathway (b)	protein amino acid phosphorylation (b)	transferase activity (m)
64101	869	1671	3371	LRRC4	leucine rich repeat containing 4	integral to membrane (c)
10716	867	1436	3156	TBR1	T-box, brain, 1	nucleus (c)	regulation of transcription, DNA-dependent (b)	brain development (b)	transcription factor activity (m)
79932	866	1701	3942	PKD1-like	polycystic kidney disease 1-like	membrane (c)	homophilic cell adhesion (b)	calcium ion binding (m)
10371	865	1487	2725	SEMA3A	sema domain, immunoglobulin domain (Ig), short basic domain, secreted, (semaphorin) 3A	membrane (c)	neurogenesis (b)	development (b)	receptor activity (m)	extracellular region (c)
9241	865	1446	2914	NOG	noggin	neurogenesis (b)	extracellular space (c)	perception of sound (b)	negative regulation of cell differentiation (b)	skeletal development (b)
51079	863	1392	1516	GRIM19	cell death-regulatory protein GRIM19	negative regulation of transcription, DNA-dependent (b)	negative regulation of cell growth (b)	nucleoplasm (c)	ATP binding (m)	NADH dehydrogenase activity (m)	apoptotic nuclear changes (b)	apoptosis (b)	negative regulation of protein biosynthesis (b)	protein binding (m)	integral to membrane (c)	protein-nucleus import (b)	mitochondrion (c)	induction of apoptosis by extracellular signals (b)	NADH dehydrogenase (ubiquinone) activity (m)	oxidoreductase activity (m)	mitochondrial electron transport chain (c)
54880	861	1626	3713	BCOR	BCL6 co-repressor	nucleus (c)	regulation of transcription, DNA-dependent (b)	chromatin modification (b)
1871	859	1427	2052	E2F3	E2F transcription factor 3	nucleus (c)	protein binding (m)	regulation of cell cycle (b)	regulation of transcription, DNA-dependent (b)	transcription factor complex (c)	transcription initiation from Pol II promoter (b)	transcription factor activity (m)
64919	858	1481	3328	BCL11B	B-cell CLL/lymphoma 11B (zinc finger protein)	nucleus (c)	regulation of transcription, DNA-dependent (b)	zinc ion binding (m)	nucleic acid binding (m)
54877	854	1423	2925	ZCCHC2	zinc finger, CCHC domain containing 2	nucleic acid binding (m)
79047	854	1567	2741	KCTD15	potassium channel tetramerisation domain containing 15	membrane (c)	potassium ion transport (b)	voltage-gated potassium channel activity (m)	protein binding (m)	voltage-gated potassium channel complex (c)
8289	854	1538	3225	ARID1A	AT rich interactive domain 1A (SWI- like)	nucleosome mobilization (b)	estrogen receptor signaling pathway (b)	nucleus (c)	DNA binding (m)	protein binding (m)	chromatin-mediated maintenance of transcription (b)	intracellular (c)	SWI/SNF complex (c)	androgen receptor signaling pathway (b)	transcriptional activator activity (m)
11023	853	1539	2614	VAX1	ventral anterior homeobox 1	nucleus (c)	regulation of transcription, DNA-dependent (b)	transcription factor activity (m)
1735	853	1487	2980	DIO3	deiodinase, iodothyronine, type III	thyroxine 5'-deiodinase activity (m)	biological_process unknown (b)	cellular_component unknown (c)
1896	851	1615	2564	EDA	ectodysplasin A	cytoskeleton (c)	cell differentiation (b)	signal transduction (b)	activation of NF-kappaB transcription factor (b)	receptor binding (m)	cytoplasm (c)	ectoderm development (b)	tumor necrosis factor receptor binding (m)	phosphate transport (b)	protein binding (m)	integral to membrane (c)	immune response (b)	membrane fraction (c)	plasma membrane (c)
4082	851	1585	2321	MARCKS	myristoylated alanine-rich protein kinase C substrate	actin filament binding (m)	cell motility (b)	actin cytoskeleton (c)	calmodulin binding (m)	plasma membrane (c)
5581	850	1572	2871	PRKCE	protein kinase C, epsilon	ATP binding (m)	induction of apoptosis (b)	protein amino acid phosphorylation (b)	diacylglycerol binding (m)	transferase activity (m)	intracellular signaling cascade (b)	membrane fraction (c)	signal transducer activity (m)	protein kinase C activity (m)
25912	849	-	-	C1orf43	chromosome 1 open reading frame 43	oxidoreductase activity (m)
10221	847	1308	2271	TRIB1	tribbles homolog 1 (Drosophila)	cell proliferation (b)	ATP binding (m)	protein kinase activity (m)	protein amino acid phosphorylation (b)	cytoplasm (c)
7514	847	1354	1354	XPO1	exportin 1 (CRM1 homolog, yeast)	nucleoplasm (c)	nuclear pore (c)	protein transporter activity (m)	protein transport (b)	cytoplasm (c)	binding (m)	protein-nucleus import, docking (b)
3227	846	1440	3499	HOXC11	homeo box C11	endoderm development (b)	nucleus (c)	development (b)	regulation of transcription, DNA-dependent (b)	RNA polymerase II transcription factor activity (m)	transcription factor activity (m)
54875	844	1425	2499	C9orf39	chromosome 9 open reading frame 39	membrane (c)	two-component sensor molecule activity (m)	signal transduction (b)
3211	843	1494	2472	HOXB1	homeo box B1	pattern specification (b)	nucleus (c)	protein domain specific binding (m)	regulation of transcription, DNA-dependent (b)	transcription factor activity (m)
51195	843	1533	2563	RAPGEFL1	Rap guanine nucleotide exchange factor (GEF)-like 1	neurogenesis (b)	G-protein coupled receptor protein signaling pathway (b)	small GTPase mediated signal transduction (b)	membrane fraction (c)	guanyl-nucleotide exchange factor activity (m)
7043	843	1316	2753	TGFB3	transforming growth factor, beta 3	organogenesis (b)	growth factor activity (m)	cell proliferation (b)	signal transduction (b)	regulation of cell cycle (b)	cell-cell signaling (b)	cell growth (b)	transforming growth factor beta receptor binding (m)
2259	842	1425	3012	FGF14	fibroblast growth factor 14	neurogenesis (b)	growth factor activity (m)	extracellular space (c)	signal transduction (b)	cell-cell signaling (b)
4761	842	1394	3100	NEUROD2	neurogenic differentiation 2	neurogenesis (b)	regulation of transcription from Pol II promoter (b)	nucleus (c)	cell differentiation (b)	transcription factor activity (m)
283514	841	1245	1731	LOC283514	similar to seven in absentia 2	nucleus (c)	ubiquitin-dependent protein catabolism (b)	development (b)
4092	841	1634	2860	SMAD7	SMAD, mothers against DPP homolog 7 (Drosophila)	transforming growth factor beta receptor, inhibitory cytoplasmic mediator activity (m)	transforming growth factor beta receptor signaling pathway (b)	protein binding (m)	regulation of transcription, DNA-dependent (b)	response to stress (b)	intracellular (c)	receptor signaling protein serine/threonine kinase signaling protein activity (m)
9203	841	1359	1546	ZNF261	zinc finger protein 261	nucleus (c)	DNA binding (m)	development (b)	zinc ion binding (m)
10660	839	1560	3223	LBX1	transcription factor similar to D. melanogaster homeodomain protein lady bird late	morphogenesis (b)	nucleus (c)	regulation of transcription, DNA-dependent (b)	transcription factor activity (m)
3202	838	1556	3763	HOXA5	homeo box A5	nucleus (c)	development (b)	regulation of transcription, DNA-dependent (b)	transcription factor activity (m)
3752	837	1408	2927	KCND3	potassium voltage-gated channel, Shal-related subfamily, member 3	membrane (c)	potassium ion transport (b)	voltage-gated potassium channel activity (m)	protein binding (m)	integral to membrane (c)	cation transport (b)	voltage-gated potassium channel complex (c)
54328	837	1506	1544	GPR173	G-protein coupled receptor 173	G-protein coupled receptor protein signaling pathway (b)	rhodopsin-like receptor activity (m)	signal transduction (b)	integral to membrane (c)
3225	836	1552	3822	HOXC9	homeo box C9	nucleus (c)	regulation of transcription, DNA-dependent (b)	transcriptional activator activity (m)	transcription factor activity (m)
10154	835	1368	3270	PLXNC1	plexin C1	cell adhesion (b)	development (b)	receptor activity (m)	integral to membrane (c)	receptor binding (m)	plasma membrane (c)
4784	834	1537	3380	NFIX	nuclear factor I/X (CCAAT-binding transcription factor)	nucleus (c)	regulation of transcription, DNA-dependent (b)	transcription (b)	DNA replication (b)	RNA polymerase II transcription factor activity, enhancer binding (m)	transcription factor activity (m)	transcription from Pol II promoter (b)
29072	833	1172	2250	HYPB	huntingtin interacting protein B	metabolism (b)	iron ion binding (m)	oxidoreductase activity (m)
4821	833	1496	3384	NKX2-2	NK2 transcription factor related, locus 2 (Drosophila)	nucleus (c)	development (b)	regulation of transcription, DNA-dependent (b)	brain development (b)	transcription factor activity (m)
6405	833	1412	2851	SEMA3F	sema domain, immunoglobulin domain (Ig), short basic domain, secreted, (semaphorin) 3F	membrane (c)	extracellular space (c)	development (b)	receptor activity (m)
4208	832	1554	3607	MEF2C	MADS box transcription enhancer factor 2, polypeptide C (myocyte enhancer factor 2C)	neurogenesis (b)	nucleus (c)	transcription coactivator activity (m)	regulation of transcription, DNA-dependent (b)	muscle development (b)	RNA polymerase II transcription factor activity (m)	transcription factor activity (m)	transcription from Pol II promoter (b)
2904	831	1592	3111	GRIN2B	glutamate receptor, ionotropic, N-methyl D-aspartate 2B	magnesium ion binding (m)	receptor activity (m)	ion transport (b)	N-methyl-D-aspartate selective glutamate receptor activity (m)	ion channel activity (m)	integral to plasma membrane (c)	synaptic transmission (b)	glutamate-gated ion channel activity (m)	learning and/or memory (b)	glutamate signaling pathway (b)	transporter activity (m)
9249	831	1577	2743	DHRS3	dehydrogenase/reductase (SDR family) member 3	metabolism (b)	fatty acid metabolism (b)	nucleotide binding (m)	integral to membrane (c)	visual perception (b)	electron transporter activity (m)	oxidoreductase activity (m)
79727	830	1475	1807	LIN28	lin-28 homolog (C. elegans)	DNA binding (m)	regulation of transcription, DNA-dependent (b)
27253	829	1604	3444	PCDH17	protocadherin 17	membrane (c)	cell adhesion (b)	protein binding (m)	homophilic cell adhesion (b)	calcium ion binding (m)
53335	829	1599	3680	BCL11A	B-cell CLL/lymphoma 11A (zinc finger protein)	nucleus (c)	regulation of transcription, DNA-dependent (b)	zinc ion binding (m)	hemopoiesis (b)	cytoplasm (c)	nucleic acid binding (m)
1959	828	959	2764	EGR2	early growth response 2 (Krox-20 homolog, Drosophila)	nucleus (c)	DNA binding (m)	regulation of transcription, DNA-dependent (b)	zinc ion binding (m)	peripheral nervous system development (b)	mechanosensory behavior (b)	brain development (b)
57555	828	1557	3935	NLGN2	neuroligin 2	synaptogenesis (b)	neurexin binding (m)	cell-cell adhesion (b)	integral to membrane (c)	intercellular junction maintenance (b)	catalytic activity (m)	postsynaptic membrane (c)
10265	827	1621	3683	IRX5	iroquois homeobox protein 5	nucleus (c)	regulation of transcription, DNA-dependent (b)	transcription factor activity (m)
7716	826	1564	3114	ZNF161	zinc finger protein 161	specific RNA polymerase II transcription factor activity (m)	regulation of transcription from Pol II promoter (b)	nucleus (c)	DNA binding (m)	zinc ion binding (m)	cellular defense response (b)
1996	825	1493	3996	ELAVL4	ELAV (embryonic lethal, abnormal vision, Drosophila)-like 4 (Hu antigen D)	mRNA processing (b)	RNA binding (m)	nuclear mRNA splicing, via spliceosome (b)	mRNA 3'-UTR binding (m)
6595	824	1589	3315	SMARCA2	SWI/SNF related, matrix associated, actin dependent regulator of chromatin, subfamily a, member 2	nucleoplasm (c)	nucleus (c)	DNA binding (m)	ATP binding (m)	regulation of transcription, DNA-dependent (b)	helicase activity (m)	regulation of transcription from Pol II promoter (b)	hydrolase activity (m)	transcription coactivator activity (m)	chromatin modification (b)
22992	823	1574	2519	FBXL11	F-box and leucine-rich repeat protein 11	DNA binding (m)	regulation of transcription, DNA-dependent (b)	zinc ion binding (m)	ubiquitin cycle (b)
576	823	1582	3508	BAI2	brain-specific angiogenesis inhibitor 2	membrane (c)	neuropeptide signaling pathway (b)	brain-specific angiogenesis inhibitor activity (m)	G-protein coupled receptor activity (m)
10253	822	1507	3189	SPRY2	sprouty homolog 2 (Drosophila)	membrane (c)	organogenesis (b)	development (b)	cell-cell signaling (b)	regulation of signal transduction (b)
7080	822	1641	3129	TITF1	thyroid transcription factor 1	nucleus (c)	regulation of transcription, DNA-dependent (b)	transcriptional activator activity (m)	transcription factor activity (m)
7101	822	1401	2892	NR2E1	nuclear receptor subfamily 2, group E, member 1	neurogenesis (b)	steroid hormone receptor activity (m)	nucleus (c)	development (b)	regulation of transcription, DNA-dependent (b)	steroid binding (m)	transcription factor activity (m)
9969	822	1424	2636	THRAP1	thyroid hormone receptor associated protein 1	vitamin D receptor binding (m)	nucleus (c)	thyroid hormone receptor binding (m)	regulation of transcription, DNA-dependent (b)	receptor activity (m)	ligand-dependent nuclear receptor transcription coactivator activity (m)	androgen receptor signaling pathway (b)	transcriptional activator activity (m)	transcription cofactor activity (m)	RNA polymerase II transcription mediator activity (m)	transcription initiation from Pol II promoter (b)	mediator complex (c)
283248	821	1652	3568	RCOR2	REST corepressor 2	nucleus (c)	DNA binding (m)	regulation of transcription, DNA-dependent (b)	regulation of transcription (b)
3751	821	1492	1917	KCND2	potassium voltage-gated channel, Shal-related subfamily, member 2	potassium ion transport (b)	voltage-gated potassium channel activity (m)	protein binding (m)	regulation of action potential (b)	integral to membrane (c)	synaptic transmission (b)	dendritic spine (c)	cation transport (b)	voltage-gated potassium channel complex (c)
4694	821	1258	1695	NDUFA1	NADH dehydrogenase (ubiquinone) 1 alpha subcomplex, 1, 7.5kDa	NADH dehydrogenase activity (m)	generation of precursor metabolites and energy (b)	mitochondrion (c)	membrane fraction (c)	NADH dehydrogenase (ubiquinone) activity (m)	oxidoreductase activity (m)
7092	821	1306	1826	TLL1	tolloid-like 1	metallopeptidase activity (m)	proteolysis and peptidolysis (b)	astacin activity (m)	calcium ion binding (m)	skeletal development (b)
55539	820	1510	2818		molecular_function unknown (m)	biological_process unknown (b)	cellular_component unknown (c)
55023	819	1611	3467	PHIP	pleckstrin homology domain interacting protein	insulin receptor signaling pathway (b)	protein binding (m)	cellular_component unknown (c)	insulin receptor binding (m)
5813	819	1517	3458	PURA	purine-rich element binding protein A	nucleus (c)	single-stranded DNA binding (m)	regulation of transcription, DNA-dependent (b)	DNA replication initiation (b)	RNA polymerase II transcription factor activity, enhancer binding (m)
1946	818	1617	2936	EFNA5	ephrin-A5	membrane (c)	neurogenesis (b)	extracellular space (c)	ephrin receptor binding (m)	development (b)	cell-cell signaling (b)	anchored to plasma membrane (c)
55137	818	1489	3464	FIGN	fidgetin	ATP binding (m)	nucleotide binding (m)	nucleoside-triphosphatase activity (m)
6659	818	1176	3010	SOX4	SRY (sex determining region Y)-box 4	nucleus (c)	regulation of transcription, DNA-dependent (b)	transcription factor activity (m)
10369	817	1486	2959	CACNG2	calcium channel, voltage-dependent, gamma subunit 2	voltage-gated calcium channel activity (m)	integral to membrane (c)	tight junction (c)	calcium ion transport (b)	membrane fraction (c)	structural molecule activity (m)	ion transport (b)	voltage-gated calcium channel complex (c)
2899	817	1575	3371	GRIK3	glutamate receptor, ionotropic, kainate 3	membrane (c)	potassium ion transport (b)	potassium channel activity (m)	receptor activity (m)	ion transport (b)	ion channel activity (m)	integral to plasma membrane (c)	integral to membrane (c)	synaptic transmission (b)	ionotropic glutamate receptor activity (m)	glutamate-gated ion channel activity (m)	kainate selective glutamate receptor activity (m)	membrane fraction (c)	glutamate signaling pathway (b)	transporter activity (m)
6925	817	1589	3077	TCF4	transcription factor 4	regulation of transcription from Pol II promoter (b)	nucleus (c)	DNA binding (m)	RNA polymerase II transcription factor activity (m)
10735	816	1516	2787	STAG2	stromal antigen 2	nucleus (c)	meiosis (b)	chromosome segregation (b)	cell cycle (b)	mitosis (b)
1128	815	1430	2427	CHRM1	cholinergic receptor, muscarinic 1	neurogenesis (b)	rhodopsin-like receptor activity (m)	acetylcholine receptor signaling, muscarinic pathway (b)	protein kinase C activation (b)	signal transduction (b)	phosphoinositide phospholipase C activity (m)	muscarinic acetylcholine receptor, phospholipase C activating pathway (b)	cell proliferation (b)	integral to plasma membrane (c)	protein modification (b)	synaptic transmission (b)	muscarinic acetylcholine receptor activity (m)	membrane fraction (c)	positive regulation of cell proliferation (b)
283225	815	1623	3074	FLJ37266	hypothetical protein FLJ37266	pancreatic ribonuclease activity (m)	nucleic acid binding (m)
4781	815	1454	3579	NFIB	nuclear factor I/B	nucleus (c)	regulation of transcription, DNA-dependent (b)	transcription (b)	DNA replication (b)	transcription factor activity (m)
5076	815	1451	3459	PAX2	paired box gene 2	nucleus (c)	DNA binding (m)	cell differentiation (b)	ATP binding (m)	regulation of transcription, DNA-dependent (b)	CTP biosynthesis (b)	visual perception (b)	nucleoside-diphosphate kinase activity (m)	axonogenesis (b)	transcription from Pol II promoter (b)	UTP biosynthesis (b)	transcription (b)	development (b)	GTP biosynthesis (b)
5144	814	1591	2902	PDE4D	phosphodiesterase 4D, cAMP-specific (phosphodiesterase E3 dunce homolog, Drosophila)	cyclic nucleotide metabolism (b)	hydrolase activity (m)	signal transduction (b)	insoluble fraction (c)	3',5'-cyclic-nucleotide phosphodiesterase activity (m)	cAMP-specific phosphodiesterase activity (m)	soluble fraction (c)
83591	814	1417	2594	DKFZP564I0422	hypothetical protein DKFZp564I0422	DNA binding (m)
11043	813	1301	2285	MID2	midline 2	ubiquitin ligase complex (c)	protein ubiquitination (b)	zinc ion binding (m)	ubiquitin-protein ligase activity (m)
121340	813	1407	2185	SP7	Sp7 transcription factor	nucleus (c)	DNA binding (m)	regulation of transcription, DNA-dependent (b)	zinc ion binding (m)
2118	812	1324	2450	ETV4	ets variant gene 4 (E1A enhancer binding protein, E1AF)	nucleus (c)	regulation of transcription, DNA-dependent (b)	transcriptional activator activity (m)	transcription factor activity (m)
22882	812	1392	2411	ZHX2	zinc fingers and homeoboxes 2	negative regulation of transcription, DNA-dependent (b)	nucleus (c)	protein binding (m)	zinc ion binding (m)	transcription factor activity (m)
23193	812	1680	3098	GANAB	glucosidase, alpha; neutral AB	endoplasmic reticulum (c)	hydrolase activity, hydrolyzing O-glycosyl compounds (m)	hydrolase activity (m)	Golgi apparatus (c)	carbohydrate metabolism (b)
23439	812	1233	3098	ATP1B4	ATPase, (Na+)/K+ transporting, beta 4 polypeptide	transport (b)	sodium:potassium-exchanging ATPase activity (m)	potassium ion transport (b)	integral to plasma membrane (c)	hydrogen ion transporter activity (m)	proton transport (b)	sodium ion transport (b)
26137	812	1470	3073	ZBTB20	zinc finger and BTB domain containing 20	nucleus (c)	DNA binding (m)	protein binding (m)	regulation of transcription, DNA-dependent (b)	zinc ion binding (m)	nucleic acid binding (m)
5727	812	1522	3505	PTCH	patched homolog (Drosophila)	morphogenesis (b)	negative regulation of cell cycle (b)	cell proliferation (b)	hedgehog receptor activity (m)	signal transduction (b)	integral to plasma membrane (c)	receptor activity (m)
63976	812	1348	2690	PRDM16	PR domain containing 16	nucleus (c)	DNA binding (m)	regulation of transcription, DNA-dependent (b)	zinc ion binding (m)	transcription factor activity (m)
9552	812	1512	3069	SPAG7	sperm associated antigen 7	nucleic acid binding (m)
2913	811	1472	3015	GRM3	glutamate receptor, metabotropic 3	G-protein coupled receptor protein signaling pathway (b)	metabotropic glutamate, GABA-B-like receptor activity (m)	integral to plasma membrane (c)	negative regulation of adenylate cyclase activity (b)	synaptic transmission (b)
8573	811	1578	3391	CASK	calcium/calmodulin-dependent serine protein kinase (MAGUK family)	ATP binding (m)	protein amino acid phosphorylation (b)	guanylate kinase activity (m)	cell adhesion (b)	protein-tyrosine kinase activity (m)	protein serine/threonine kinase activity (m)	protein binding (m)	actin cytoskeleton (c)	transferase activity (m)	calmodulin binding (m)	plasma membrane (c)
8913	811	1416	3236	CACNA1G	calcium channel, voltage-dependent, alpha 1G subunit	voltage-gated calcium channel activity (m)	calcium ion transport (b)	cation transport (b)	cation channel activity (m)	low voltage-gated calcium channel activity (m)	calcium ion binding (m)	integral to membrane (c)	membrane fraction (c)	voltage-gated calcium channel complex (c)
2254	810	1446	3008	FGF9	fibroblast growth factor 9 (glia-activating factor)	growth factor activity (m)	extracellular space (c)	cell differentiation (b)	cell proliferation (b)	signal transduction (b)	regulation of cell cycle (b)	heparin binding (m)	cell-cell signaling (b)
3008	809	1182	2044	HIST1H1E	histone 1, H1e	nucleus (c)	DNA binding (m)	nucleosome assembly (b)	chromosome organization and biogenesis (sensu Eukaryota) (b)	chromosome (c)	nucleosome (c)
1879	808	1406	2957	EBF	early B-cell factor	nucleus (c)	DNA binding (m)	development (b)	regulation of transcription, DNA-dependent (b)
1977	807	1260	1749	EIF4E	eukaryotic translation initiation factor 4E	translational initiation (b)	translation initiation factor activity (m)	RNA cap binding (m)	regulation of translation (b)	eukaryotic translation initiation factor 4F complex (c)
2535	807	1377	1549	FZD2	frizzled homolog 2 (Drosophila)	G-protein coupled receptor protein signaling pathway (b)	integral to plasma membrane (c)	development (b)	non-G-protein coupled 7TM receptor activity (m)	Wnt receptor signaling pathway (b)	establishment of tissue polarity (b)	G-protein coupled receptor activity (m)
55534	807	1313	2918	MAML3	mastermind-like 3 (Drosophila)	neurogenesis (b)	nucleus (c)	transcription factor activity (m)
92369	807	1371	2883	SSB4	SPRY domain-containing SOCS box protein SSB-4	intracellular signaling cascade (b)
4292	806	1674	3609	MLH1	mutL homolog 1, colon cancer, nonpolyposis type 2 (E. coli)	nucleus (c)	negative regulation of cell cycle (b)	ATP binding (m)	mismatch repair (b)
57149	806	1647	3414	LOC57149	hypothetical protein A-211C6.1	oxidoreductase activity, acting on NADH or NADPH (m)	mitochondrial inner membrane (c)	electron transport (b)
5090	804	1460	2520	PBX3	pre-B-cell leukemia transcription factor 3	regulation of transcriptional preinitiation complex formation (b)	nucleus (c)	protein binding (m)	regulation of transcription, DNA-dependent (b)	embryonic development (b)	posterior compartment specification (b)	transcription factor activity (m)	hindbrain development (b)	anterior compartment specification (b)
64928	804	1317	2263	MRPL14	mitochondrial ribosomal protein L14	ribosome (c)	protein biosynthesis (b)	structural constituent of ribosome (m)
1848	803	1364	2813	DUSP6	dual specificity phosphatase 6	regulation of cell cycle (b)	protein tyrosine phosphatase activity (m)	cytoplasm (c)	soluble fraction (c)	protein serine/threonine phosphatase activity (m)	inactivation of MAPK (b)	MAP kinase phosphatase activity (m)	hydrolase activity (m)	protein amino acid dephosphorylation (b)
2355	803	1534	2638	FOSL2	FOS-like antigen 2	regulation of transcription from Pol II promoter (b)	nucleus (c)	cell death (b)	transcription factor activity (m)
56924	803	1378	2442	PAK6	p21(CDKN1A)-activated kinase 6	ATP binding (m)	protein serine/threonine kinase activity (m)	protein amino acid phosphorylation (b)	transferase activity (m)
5937	803	1523	3315	RBMS1	RNA binding motif, single stranded interacting protein 1	RNA processing (b)	nucleus (c)	RNA binding (m)	single-stranded DNA binding (m)	nuclear mRNA splicing, via spliceosome (b)	DNA replication (b)	regulation of translation (b)	double-stranded DNA binding (m)
84628	803	1392	3476	NTNG2	netrin G2	membrane (c)	anchored to plasma membrane (c)	structural molecule activity (m)	axonogenesis (b)
89869	803	1400	2224	PLCZ1	phospholipase C, zeta 1	phosphoinositide phospholipase C activity (m)	calcium ion binding (m)	intracellular signaling cascade (b)	lipid metabolism (b)
11141	802	1424	3654	IL1RAPL1	interleukin 1 receptor accessory protein-like 1	signal transduction (b)	integral to membrane (c)	transmembrane receptor activity (m)	learning and/or memory (b)
23529	802	1267	2633	CLCF1	cardiotrophin-like cytokine factor 1	growth factor activity (m)	JAK-STAT cascade (b)	cytokine activity (m)	positive regulation of tyrosine phosphorylation of Stat3 protein (b)	extracellular region (c)	negative regulation of apoptosis (b)	cytokine and chemokine mediated signaling pathway (b)
84858	802	1508	3520	ZNF503	zinc finger protein 503	nucleus (c)	zinc ion binding (m)	nucleic acid binding (m)
11082	801	1394	3093	ESM1	endothelial cell-specific molecule 1	insulin-like growth factor binding (m)	regulation of cell growth (b)	growth factor activity (m)	protein binding (m)	extracellular region (c)
1745	801	1640	3316	DLX1	distal-less homeo box 1	nucleus (c)	development (b)	regulation of transcription, DNA-dependent (b)	transcription factor activity (m)
5101	801	1657	3466	PCDH9	protocadherin 9	membrane (c)	cell adhesion (b)	protein binding (m)	homophilic cell adhesion (b)	calcium ion binding (m)	integral to membrane (c)
9459	801	1042	2268	ARHGEF6	Rac/Cdc42 guanine nucleotide exchange factor (GEF) 6	Rho interactor activity (m)	intracellular (c)	JNK cascade (b)	apoptosis (b)	GTPase activator activity (m)	Rho guanyl-nucleotide exchange factor activity (m)
9734	801	1310	2002	HDAC9	histone deacetylase 9	histone deacetylase activity (m)	nucleus (c)	hydrolase activity (m)	regulation of cell cycle (b)	regulation of transcription, DNA-dependent (b)	negative regulation of myogenesis (b)	B-cell differentiation (b)	histone deacetylase complex (c)	histone deacetylation (b)	specific transcriptional repressor activity (m)	transcription factor binding (m)	cytoplasm (c)	chromatin modification (b)	inflammatory response (b)
4300	800	1402	3095	MLLT3	myeloid/lymphoid or mixed-lineage leukemia (trithorax homolog, Drosophila); translocated to, 3	nucleus (c)	regulation of transcription, DNA-dependent (b)
84251	800	1344	2539	DKFZp761D221	hypothetical protein DKFZp761D221	phosphate transport (b)	cytoplasm (c)
220992	799	1651	2126	ZNF485	zinc finger protein 485	nucleus (c)	DNA binding (m)	regulation of transcription, DNA-dependent (b)	zinc ion binding (m)
3750	799	1399	3368	KCND1	potassium voltage-gated channel, Shal-related subfamily, member 1	potassium ion transport (b)	voltage-gated potassium channel activity (m)	integral to membrane (c)	cation transport (b)	voltage-gated potassium channel complex (c)
4978	799	1535	2256	OPCML	opioid binding protein/cell adhesion molecule-like	cell adhesion (b)	integral to plasma membrane (c)	protein binding (m)	opioid receptor activity (m)	neuronal cell recognition (b)
10736	798	1396	3120	SIX2	sine oculis homeobox homolog 2 (Drosophila)	morphogenesis (b)	nucleus (c)	regulation of transcription, DNA-dependent (b)	transcription factor activity (m)	transcription from Pol II promoter (b)
23414	798	1545	3465	ZFPM2	zinc finger protein, multitype 2	nucleus (c)	DNA binding (m)	regulation of transcription, DNA-dependent (b)	zinc ion binding (m)
3169	798	1521	3261	FOXA1	forkhead box A1	nucleus (c)	regulation of transcription, DNA-dependent (b)	transcription factor activity (m)
10468	797	1657	3612	FST	follistatin	activin inhibitor activity (m)	development (b)	extracellular region (c)	negative regulation of follicle-stimulating hormone secretion (b)
339983	797	1139	1139	FLJ37478	hypothetical protein FLJ37478	transferase activity (m)	N-acetyltransferase activity (m)
5099	797	1474	3576	PCDH7	BH-protocadherin (brain-heart)	cell adhesion (b)	integral to plasma membrane (c)	protein binding (m)	homophilic cell adhesion (b)	calcium ion binding (m)
51096	797	1519	3002	WDR50	WD repeat domain 50	nucleus (c)
11254	796	1163	1884	SLC6A14	solute carrier family 6 (amino acid transporter), member 14	amino acid transport (b)	integral to plasma membrane (c)	amino acid metabolism (b)	neurotransmitter:sodium symporter activity (m)	symporter activity (m)	neurotransmitter transport (b)	amino acid transporter activity (m)
51050	795	1375	2509	PI15	protease inhibitor 15	trypsin inhibitor activity (m)	peptidase activity (m)	extracellular region (c)	biological_process unknown (b)
5457	795	1556	3239	POU4F1	POU domain, class 4, transcription factor 1	synaptogenesis (b)	regulation of transcription from Pol II promoter (b)	nucleus (c)	development (b)	transcription factor activity (m)	axonogenesis (b)
64210	795	1565	2915	MMS19L	MMS19-like (MET18 homolog, S. cerevisiae)	estrogen receptor binding (m)	nucleus (c)	protein N-terminus binding (m)	protein binding, bridging (m)	response to UV (b)	binding (m)	positive regulation of transcription, DNA-dependent (b)	nucleotide-excision repair (b)	transcription factor TFIIH complex (c)	receptor signaling complex scaffold activity (m)	two-component signal transduction system (phosphorelay) (b)	transcription coactivator activity (m)	response to organic substance (b)	transcription (b)	response to hormone stimulus (b)
8403	795	1444	2713	SOX14	SRY (sex determining region Y)-box 14	neurogenesis (b)	nucleus (c)	regulation of transcription, DNA-dependent (b)	chromatin (c)	transcription factor activity (m)
9839	794	1590	3859	ZFHX1B	zinc finger homeobox 1b	neurogenesis (b)	negative regulation of transcription (b)	nucleus (c)	regulation of transcription, DNA-dependent (b)	zinc ion binding (m)	SMAD binding (m)	transcriptional repressor activity (m)	phosphatase regulator activity (m)	transcription factor activity (m)
2321	793	1400	2819	FLT1	fms-related tyrosine kinase 1 (vascular endothelial growth factor/vascular permeability factor receptor)	pregnancy (b)	extracellular space (c)	ATP binding (m)	angiogenesis (b)	receptor activity (m)	protein amino acid phosphorylation (b)	vascular endothelial growth factor receptor activity (m)	transmembrane receptor protein tyrosine kinase signaling pathway (b)	integral to plasma membrane (c)	transferase activity (m)	positive regulation of cell proliferation (b)
688	793	1446	2874	KLF5	Kruppel-like factor 5 (intestinal)	nucleus (c)	DNA binding (m)	regulation of transcription, DNA-dependent (b)	zinc ion binding (m)	RNA polymerase II transcription factor activity (m)	transcription from Pol II promoter (b)
81848	793	1413	2348	SPRY4	sprouty homolog 4 (Drosophila)	membrane (c)	development (b)	regulation of signal transduction (b)
9901	793	1251	2548	SRGAP3	SLIT-ROBO Rho GTPase activating protein 3	GTPase activator activity (m)
3769	792	1231	2580	KCNJ13	potassium inwardly-rectifying channel, subfamily J, member 13	potassium ion transport (b)	voltage-gated ion channel activity (m)	potassium channel activity (m)	inward rectifier potassium channel activity (m)	integral to membrane (c)	ion transport (b)	voltage-gated potassium channel complex (c)
5136	792	1424	2247	PDE1A	phosphodiesterase 1A, calmodulin-dependent	calmodulin-dependent cyclic-nucleotide phosphodiesterase activity (m)	hydrolase activity (m)	signal transduction (b)	calmodulin binding (m)
7388	792	1444	2405	UQCRH	ubiquinol-cytochrome c reductase hinge protein	oxidative phosphorylation (b)	ubiquinol-cytochrome-c reductase activity (m)	electron transport (b)	mitochondrion (c)	inner membrane (c)	ubiquinol-cytochrome-c reductase complex (sensu Eukaryota) (c)	aerobic respiration (b)	oxidoreductase activity (m)	mitochondrial electron transport, ubiquinol to cytochrome c (b)	mitochondrial electron transport chain (c)
7403	792	1475	2529	UTX	ubiquitously transcribed tetratricopeptide repeat, X chromosome	nucleus (c)	binding (m)
84253	792	1399	2352	GARNL3	GTPase activating Rap/RanGAP domain-like 3	small GTPase regulatory/interacting protein activity (m)
27019	791	1446	2854	DNAI1	dynein, axonemal, intermediate polypeptide 1	cilium (c)	cytoskeleton (c)	dynein complex (c)	motor activity (m)
30851	791	1123	1760	TAX1BP3	Tax1 (human T-cell leukemia virus type I) binding protein 3	protein binding (m)	intracellular signaling cascade (b)	cytoplasm (c)
3205	791	1351	3420	HOXA9	homeo box A9	nucleus (c)	development (b)	regulation of transcription, DNA-dependent (b)	transcription (b)	transcriptional activator activity (m)	transcription factor activity (m)
7026	791	1520	3986	NR2F2	nuclear receptor subfamily 2, group F, member 2	steroid hormone receptor activity (m)	regulation of transcription from Pol II promoter (b)	nucleus (c)	signal transduction (b)	transcription corepressor activity (m)	ligand-regulated transcription factor activity (m)	transcription factor activity (m)	lipid metabolism (b)
8929	791	1657	3576	PHOX2B	paired-like homeobox 2b	neurogenesis (b)	nucleus (c)	development (b)	regulation of transcription, DNA-dependent (b)	transcription cofactor activity (m)	transcription factor activity (m)
3749	790	1456	3202	KCNC4	potassium voltage-gated channel, Shaw-related subfamily, member 4	potassium ion transport (b)	voltage-gated potassium channel activity (m)	protein binding (m)	integral to membrane (c)	synaptic transmission (b)	cation transport (b)	membrane fraction (c)	voltage-gated potassium channel complex (c)
5100	790	1435	2919	PCDH8	protocadherin 8	cell adhesion (b)	integral to plasma membrane (c)	protein binding (m)	homophilic cell adhesion (b)	calcium ion binding (m)	cell-cell signaling (b)
55628	790	1546	2613	ZNF407	zinc finger protein 407	nucleus (c)	DNA binding (m)	regulation of transcription, DNA-dependent (b)	zinc ion binding (m)	nucleic acid binding (m)
6242	790	1454	2306	RTKN	rhotekin	signal transduction (b)	protein binding (m)	intracellular (c)
1958	789	1402	1944	EGR1	early growth response 1	nucleus (c)	regulation of transcription, DNA-dependent (b)	zinc ion binding (m)	transcription factor activity (m)
4774	789	1460	3813	NFIA	nuclear factor I/A	heme binding (m)	nucleus (c)	viral genome replication (b)	regulation of transcription, DNA-dependent (b)	DNA replication (b)	electron transport (b)	transcription factor activity (m)
6166	789	1672	3244	RPL36AL	ribosomal protein L36a-like	ribosome (c)	protein biosynthesis (b)	intracellular (c)	structural constituent of ribosome (m)
90933	789	895	1460	TRIM41	tripartite motif-containing 41	ubiquitin ligase complex (c)	protein ubiquitination (b)	zinc ion binding (m)	ubiquitin-protein ligase activity (m)
1020	787	1482	3499	CDK5	cyclin-dependent kinase 5	ATP binding (m)	cyclin-dependent protein kinase activity (m)	protein amino acid phosphorylation (b)	cytokinesis (b)	transferase activity (m)	cell cycle (b)
2066	787	1356	2796	ERBB4	v-erb-a erythroblastic leukemia viral oncogene homolog 4 (avian)	ATP binding (m)	receptor activity (m)	protein amino acid phosphorylation (b)	transmembrane receptor protein tyrosine kinase signaling pathway (b)	epidermal growth factor receptor activity (m)	integral to plasma membrane (c)	cell proliferation (b)	development (b)	transferase activity (m)
386757	787	1409	1744	FLJ43855	similar to sodium- and chloride-dependent creatine transporter	integral to plasma membrane (c)	neurotransmitter:sodium symporter activity (m)	symporter activity (m)	neurotransmitter transport (b)
598	787	1077	1077	BCL2L1	BCL2-like 1	anti-apoptosis (b)	integral to membrane (c)	apoptotic mitochondrial changes (b)	negative regulation of survival gene product activity (b)	mitochondrial outer membrane (c)	mitochondrion (c)	regulation of apoptosis (b)
6926	787	1423	3183	TBX3	T-box 3 (ulnar mammary syndrome)	morphogenesis (b)	regulation of transcription from Pol II promoter (b)	nucleus (c)	RNA polymerase II transcription factor activity (m)	transcription factor activity (m)	skeletal development (b)
7597	787	1483	3082	ZNF46	zinc finger protein 46 (KUP)	nucleus (c)	protein binding (m)	regulation of transcription, DNA-dependent (b)	zinc ion binding (m)	transcription factor activity (m)
79711	787	1414	2897	IPO4	importin 4	nuclear pore (c)	nucleus (c)	protein transporter activity (m)	protein transport (b)	cytoplasm (c)	binding (m)	protein-nucleus import, docking (b)
266722	786	1385	3488	HS6ST3	heparan sulfate 6-O-sulfotransferase 3	transferase activity (m)
4015	786	1134	2932	LOX	lysyl oxidase	protein modification (b)	copper ion binding (m)	protein-lysine 6-oxidase activity (m)	oxidoreductase activity (m)	extracellular matrix (sensu Metazoa) (c)
844	786	1403	2858	CASQ1	calsequestrin 1 (fast-twitch, skeletal muscle)	smooth endoplasmic reticulum (c)	mitochondrial matrix (c)	calcium ion binding (m)	muscle development (b)
10178	785	1146	2424	ODZ1	odz, odd Oz/ten-m homolog 1(Drosophila)	neurogenesis (b)	heparin binding (m)	immune response (b)	extracellular region (c)	negative regulation of cell proliferation (b)
56987	785	1124	2254	BBX	bobby sox homolog (Drosophila)	nucleus (c)	DNA binding (m)	regulation of transcription, DNA-dependent (b)
222537	784	1144	2653	HS3ST5	heparan sulfate (glucosamine) 3-O-sulfotransferase 5	heparin-glucosamine 3-O-sulfotransferase activity (m)	protein amino acid sulfation (b)	heparan sulfate proteoglycan biosynthesis, enzymatic modification (b)	3'-phosphoadenosine 5'-phosphosulfate binding (m)	protein binding (m)	regulation of virion penetration (b)	integral to membrane (c)	transferase activity (m)	negative regulation of coagulation (b)
145258	783	1314	3357	GSC	goosecoid	gastrulation (b)	nucleus (c)	development (b)	regulation of transcription, DNA-dependent (b)	transcription factor activity (m)
11247	782	1322	3276	NXPH4	neurexophilin 4	molecular_function unknown (m)	extracellular region (c)	neuropeptide signaling pathway (b)
1993	782	1426	3342	ELAVL2	ELAV (embryonic lethal, abnormal vision, Drosophila)-like 2 (Hu antigen B)	RNA binding (m)	nuclear mRNA splicing, via spliceosome (b)	regulation of transcription, DNA-dependent (b)	mRNA 3'-UTR binding (m)
23509	782	1540	3674	POFUT1	protein O-fucosyltransferase 1	integral to Golgi membrane (c)	transferase activity, transferring glycosyl groups (m)	embryonic development (b)	peptide-O-fucosyltransferase activity (m)	Notch signaling pathway (b)	fucose metabolism (b)	regulation of transcription (b)	regulation of translation (b)	cytoplasm (c)	manganese ion binding (m)	O-glycan processing (b)
27153	782	1120	3050	KIAA1285	KIAA1285 protein	nucleus (c)	DNA binding (m)	regulation of transcription, DNA-dependent (b)	zinc ion binding (m)
79633	782	1003	2419	FAT4	FAT tumor suppressor homolog 4 (Drosophila)	membrane (c)	cell adhesion (b)	homophilic cell adhesion (b)	calcium ion binding (m)	structural molecule activity (m)
9142	782	1650	4295		molecular_function unknown (m)	biological_process unknown (b)	cellular_component unknown (c)
23387	781	1349	1906	KIAA0999	KIAA0999 protein	ATP binding (m)	protein serine/threonine kinase activity (m)	protein amino acid phosphorylation (b)	transferase activity (m)
26053	781	1383	2616		molecular_function unknown (m)	biological_process unknown (b)	cellular_component unknown (c)
2906	781	1270	2263	GRIN2D	glutamate receptor, ionotropic, N-methyl D-aspartate 2D	magnesium ion binding (m)	signal transduction (b)	receptor activity (m)	ion transport (b)	N-methyl-D-aspartate selective glutamate receptor activity (m)	ion channel activity (m)	integral to plasma membrane (c)	synaptic transmission (b)	glutamate-gated ion channel activity (m)	transporter activity (m)
3005	781	1383	2033	H1F0	H1 histone family, member 0	nucleus (c)	DNA binding (m)	nucleosome assembly (b)	chromosome organization and biogenesis (sensu Eukaryota) (b)	chromosome (c)	nucleosome (c)
10693	780	1460	2577	CCT6B	chaperonin containing TCP1, subunit 6B (zeta 2)	protein folding (b)	chaperone-mediated protein complex assembly (b)	ATP binding (m)	unfolded protein binding (m)	protein transporter activity (m)	spermatogenesis (b)
23613	780	1519	3173	PRKCBP1	protein kinase C binding protein 1	DNA binding (m)	regulation of transcription, DNA-dependent (b)
10922	779	1472	3057	FASTK	FAST kinase	signal transduction (b)	ATP binding (m)	kinase activity (m)	protein amino acid phosphorylation (b)	apoptosis (b)	protein serine/threonine kinase activity (m)	protein kinase activity (m)	transferase activity (m)	induction of apoptosis by extracellular signals (b)
147341	779	1067	2289	C18orf23	chromosome 18 open reading frame 23	ubiquitin ligase complex (c)	protein ubiquitination (b)	zinc ion binding (m)	ubiquitin-protein ligase activity (m)
5453	779	1383	3110	POU3F1	POU domain, class 3, transcription factor 1	nucleus (c)	regulation of transcription, DNA-dependent (b)	transcription factor activity (m)	nerve ensheathment (b)
577	779	1518	3629	BAI3	brain-specific angiogenesis inhibitor 3	cell surface (c)	integral to membrane (c)	neuropeptide signaling pathway (b)	brain-specific angiogenesis inhibitor activity (m)	G-protein coupled receptor activity (m)
7204	779	1341	2585	TRIO	triple functional domain (PTPRF interacting)	ATP binding (m)	protein serine/threonine kinase activity (m)	protein amino acid phosphorylation (b)	transferase activity (m)	guanyl-nucleotide exchange factor activity (m)	transmembrane receptor protein tyrosine phosphatase signaling pathway (b)	GTPase activator activity (m)
25942	778	1448	3418	SIN3A	SIN3 homolog A, transcription regulator (yeast)	negative regulation of transcription, DNA-dependent (b)	nucleus (c)	protein binding (m)
3219	778	1484	3510	HOXB9	homeo box B9	nucleus (c)	development (b)	regulation of transcription, DNA-dependent (b)	transcriptional activator activity (m)	transcription factor activity (m)
3479	778	1386	3162	IGF1	insulin-like growth factor 1 (somatomedin C)	physiological process (b)	growth factor activity (m)	signal transduction (b)	DNA replication (b)	prothoracicotrophic hormone activity (m)	muscle development (b)	hormone activity (m)	cell motility (b)	perception of sound (b)	extracellular region (c)	insulin-like growth factor receptor binding (m)	glycolate metabolism (b)	skeletal development (b)	Ras protein signal transduction (b)	positive regulation of cell proliferation (b)
3480	778	1336	3273	IGF1R	insulin-like growth factor 1 receptor	insulin-like growth factor receptor activity (m)	insulin receptor signaling pathway (b)	signal transduction (b)	ATP binding (m)	regulation of cell cycle (b)	anti-apoptosis (b)	receptor activity (m)	protein amino acid phosphorylation (b)	epidermal growth factor receptor activity (m)	protein binding (m)	integral to membrane (c)	transferase activity (m)	positive regulation of cell proliferation (b)
6903	778	1243	1840	TBCC	tubulin-specific chaperone c	membrane (c)	protein folding (b)	cytoskeleton (c)	microtubule (c)	beta-tubulin folding (b)	chaperone binding (m)	unfolded protein binding (m)	post-chaperonin tubulin folding pathway (b)
114798	777	1293	1865	SLITRK1	SLIT and NTRK-like family, member 1	integral to membrane (c)
3199	777	1582	3764	HOXA2	homeo box A2	nucleus (c)	development (b)	regulation of transcription, DNA-dependent (b)	transcription factor activity (m)
3213	777	1577	4038	HOXB3	homeo box B3	nucleus (c)	development (b)	regulation of transcription, DNA-dependent (b)	transcription factor activity (m)
3214	777	1545	3552	HOXB4	homeo box B4	nucleus (c)	development (b)	regulation of transcription, DNA-dependent (b)	transcription factor activity (m)
404734	777	1145	1857	MASK-BP3	MASK-4E-BP3 alternate reading frame gene	nucleic acid binding (m)
57468	777	1366	2996	SLC12A5	solute carrier family 12, (potassium-chloride transporter) member 5	potassium ion transport (b)	potassium:chloride symporter activity (m)	cell ion homeostasis (b)	symporter activity (m)	ion transport (b)	amino acid transport (b)	chloride transport (b)	integral to membrane (c)	amino acid-polyamine transporter activity (m)	sodium ion transport (b)	transporter activity (m)
92999	777	1128	2655	ZNF651	zinc finger protein 651	nucleus (c)	DNA binding (m)	protein binding (m)	regulation of transcription, DNA-dependent (b)	zinc ion binding (m)	nucleic acid binding (m)
2048	776	1338	2318	EPHB2	EPH receptor B2	membrane (c)	neurogenesis (b)	ATP binding (m)	receptor activity (m)	protein amino acid phosphorylation (b)	protein-tyrosine kinase activity (m)	transmembrane receptor protein tyrosine kinase signaling pathway (b)	protein serine/threonine kinase activity (m)	integral to membrane (c)	ephrin receptor activity (m)	transferase activity (m)	transmembrane-ephrin receptor activity (m)
2256	776	1451	3121	FGF11	fibroblast growth factor 11	neurogenesis (b)	growth factor activity (m)	extracellular space (c)	signal transduction (b)	cell-cell signaling (b)
2892	776	1426	3333	GRIA3	glutamate receptor, ionotrophic, AMPA 3	potassium ion transport (b)	potassium channel activity (m)	receptor activity (m)	alpha-amino-3-hydroxy-5-methyl-4-isoxazole propionate selective glutamate receptor activity (m)	catalytic activity (m)	ion transport (b)	ion channel activity (m)	integral to membrane (c)	synaptic transmission (b)	glutamate-gated ion channel activity (m)	kainate selective glutamate receptor activity (m)	plasma membrane (c)	glutamate signaling pathway (b)	transporter activity (m)
4303	775	1058	2152	MLLT7	myeloid/lymphoid or mixed-lineage leukemia (trithorax homolog, Drosophila); translocated to, 7	nucleus (c)	regulation of transcription, DNA-dependent (b)	cell cycle arrest (b)	transcription factor activity (m)	negative regulation of cell proliferation (b)	transcription from Pol II promoter (b)
56751	775	1311	2951	BARHL1	BarH-like 1 (Drosophila)	nucleus (c)	regulation of transcription, DNA-dependent (b)	transcription factor activity (m)
5738	774	997	2701	PTGFRN	prostaglandin F2 receptor negative regulator	negative regulation of protein biosynthesis (b)	protein binding (m)	integral to membrane (c)
219409	773	1409	2743	GSH1	GS homeobox 1	nucleus (c)	development (b)	regulation of transcription, DNA-dependent (b)	transcription factor activity (m)
9391	773	1415	2062	WDR39	WD repeat domain 39	regulation of transcription from Pol II promoter (b)	nucleus (c)	positive regulation of cell proliferation (b)
9935	773	1424	2645	MAFB	v-maf musculoaponeurotic fibrosarcoma oncogene homolog B (avian)	nucleus (c)	DNA binding (m)	regulation of transcription, DNA-dependent (b)	sensory organ development (b)
23314	772	1394	3194	SATB2	SATB family member 2	nucleus (c)	DNA binding (m)	regulation of transcription, DNA-dependent (b)	transcription factor activity (m)
4335	772	1340	1969	MNT	MAX binding protein	nucleus (c)	transcription corepressor activity (m)	transcription coactivator activity (m)	regulation of cell cycle (b)	development (b)	regulation of transcription, DNA-dependent (b)	transcription factor activity (m)	negative regulation of cell proliferation (b)	transcription from Pol II promoter (b)
777	772	1307	2995	CACNA1E	calcium channel, voltage-dependent, alpha 1E subunit	calcium ion binding (m)	voltage-gated calcium channel activity (m)	integral to membrane (c)	synaptic transmission (b)	calcium ion transport (b)	cation transport (b)	voltage-gated calcium channel complex (c)
80019	772	1383	2873	UBTD1	ubiquitin domain containing 1	protein modification (b)
9066	772	1375	2838	SYT7	synaptotagmin VII	transport (b)	synaptic vesicle (c)	calcium ion binding (m)	integral to membrane (c)	synapse (c)	transporter activity (m)
159195	771	1220	2324	USP54	ubiquitin specific protease 54	ubiquitin-dependent protein catabolism (b)	cysteine-type endopeptidase activity (m)	ubiquitin thiolesterase activity (m)	ubiquitin cycle (b)
29953	771	1499	3118	TRHDE	thyrotropin-releasing hormone degrading ectoenzyme	membrane alanyl aminopeptidase activity (m)	pyroglutamyl-peptidase II activity (m)	hydrolase activity (m)	signal transduction (b)	proteolysis and peptidolysis (b)	integral to plasma membrane (c)	aminopeptidase activity (m)	zinc ion binding (m)	cell-cell signaling (b)	sterol depletion response, sterol regulatory element binding-protein cleavage (b)
4035	771	1384	2448	LRP1	low density lipoprotein-related protein 1 (alpha-2-macroglobulin receptor)	lipoprotein binding (m)	receptor activity (m)	lipid transporter activity (m)	cell proliferation (b)	integral to plasma membrane (c)	calcium ion binding (m)	coated pit (c)	endocytosis (b)	membrane fraction (c)	lipid metabolism (b)
4622	771	1374	1649	MYH4	myosin, heavy polypeptide 4, skeletal muscle	actin filament-based movement (b)	ATP binding (m)	muscle development (b)	ATPase activity, coupled (m)	actin binding (m)	muscle myosin (c)	striated muscle contraction (b)	myosin (c)	microfilament motor activity (m)	calmodulin binding (m)	striated muscle thick filament (c)
116039	770	1427	2502	OSR2	odd-skipped related 2 (Drosophila)	nucleus (c)	zinc ion binding (m)	nucleic acid binding (m)
26515	770	1452	3921	FXC1	fracture callus 1 homolog (rat)	cell-matrix adhesion (b)	mitochondrial inner membrane protein insertion complex (c)	mitochondrion (c)	inner membrane (c)	protein transport (b)	mitochondrial inner membrane protein import (b)
7425	770	1565	3512	VGF	VGF nerve growth factor inducible	growth factor activity (m)	biological_process unknown (b)	cellular_component unknown (c)
10891	769	1464	3169	PPARGC1A	peroxisome proliferative activated receptor, gamma, coactivator 1, alpha	DNA-directed RNA polymerase II, core complex (c)	thermoregulation (b)	fatty acid oxidation (b)	RNA binding (m)	DNA binding (m)	digestion (b)	regulation of transcription, DNA-dependent (b)	positive regulation of fatty acid oxidation (b)	positive regulation of histone acetylation (b)	cellular respiration (b)	RNA polymerase II transcription mediator activity (m)	mRNA processing (b)	nucleus (c)	gluconeogenesis (b)	ligand-dependent nuclear receptor transcription coactivator activity (m)	positive regulation of gluconeogenesis (b)	mitochondrion organization and biogenesis (b)	cell glucose homeostasis (b)	response to starvation (b)	brown adipocyte differentiation (b)	RNA splicing (b)	protein stabilization (b)	transcription initiation from Pol II promoter (b)	protein complex assembly (b)	transcription factor binding (m)
4693	769	1404	3369	NDP	Norrie disease (pseudoglioma)	neurogenesis (b)	growth factor activity (m)	extracellular space (c)	cell proliferation (b)	signal transduction (b)	perception of sound (b)	vacuole organization and biogenesis (b)	cell-cell signaling (b)	visual perception (b)
79877	769	1034	1718	FLJ22955	hypothetical protein FLJ22955	ATP binding (m)	uridine kinase activity (m)
8609	769	1320	2305	KLF7	Kruppel-like factor 7 (ubiquitous)	regulation of transcription from Pol II promoter (b)	nucleus (c)	transcription coactivator activity (m)	zinc ion binding (m)	transcription factor activity (m)
2741	768	1228	2517	GLRA1	glycine receptor, alpha 1 (startle disease/hyperekplexia, stiff man syndrome)	neurogenesis (b)	glycine-inhibited chloride channel activity (m)	extracellular ligand-gated ion channel activity (m)	cell surface receptor linked signal transduction (b)	ion transport (b)	ion channel activity (m)	integral to plasma membrane (c)	chloride transport (b)	glycine-gated chloride channel activity (m)	synaptic transmission (b)	GABA-A receptor activity (m)	postsynaptic membrane (c)	neurotransmitter receptor activity (m)
27429	768	1494	3349	PRSS25	protease, serine, 25	nucleus (c)	response to stress (b)	apoptosis (b)	proteolysis and peptidolysis (b)	unfolded protein binding (m)	integral to membrane (c)	trypsin activity (m)	mitochondrion (c)	endoplasmic reticulum membrane (c)
4435	768	1459	3292	CITED1	Cbp/p300-interacting transactivator, with Glu/Asp-rich carboxy-terminal domain, 1	regulation of transcription from Pol II promoter (b)	nucleus (c)	regulation of transcription (b)	transcription factor activity (m)
51545	768	1367	2254	ZNF581	zinc finger protein 581	nucleus (c)	DNA binding (m)	regulation of transcription, DNA-dependent (b)	zinc ion binding (m)
53358	768	1552	2143	SHC3	src homology 2 domain containing transforming protein C3	epidermal growth factor receptor signaling pathway (b)	intracellular signaling cascade (b)	signal transducer activity (m)	central nervous system development (b)
54882	768	1112	1824	ANKHD1	ankyrin repeat and KH domain containing 1	nucleic acid binding (m)
10846	767	1378	2970	PDE10A	phosphodiesterase 10A	hydrolase activity (m)	signal transduction (b)	3',5'-cyclic-nucleotide phosphodiesterase activity (m)	3',5'-cGMP binding (m)
26045	767	1218	1453	LRRTM2	leucine rich repeat transmembrane neuronal 2	integral to membrane (c)
2827	767	1263	2080	GPR3	G protein-coupled receptor 3	G-protein coupled receptor protein signaling pathway (b)	rhodopsin-like receptor activity (m)	G-protein coupled receptor activity, unknown ligand (m)	integral to plasma membrane (c)	G-protein signaling, adenylate cyclase activating pathway (b)
2903	767	1268	1661	GRIN2A	glutamate receptor, ionotropic, N-methyl D-aspartate 2A	magnesium ion binding (m)	receptor activity (m)	ion transport (b)	N-methyl-D-aspartate selective glutamate receptor activity (m)	ion channel activity (m)	integral to plasma membrane (c)	synaptic transmission (b)	glutamate-gated ion channel activity (m)	learning and/or memory (b)	glutamate signaling pathway (b)	transporter activity (m)
7291	767	1324	2974	TWIST1	twist homolog 1 (acrocephalosyndactyly 3; Saethre-Chotzen syndrome) (Drosophila)	morphogenesis (b)	nucleus (c)	DNA binding (m)	cell differentiation (b)	regulation of transcription, DNA-dependent (b)	chromosome organization and biogenesis (sensu Eukaryota) (b)	RNA polymerase II transcription factor activity (m)	negative regulation of transcription from Pol II promoter (b)	protein binding (m)	enzyme inhibitor activity (m)	skeletal development (b)
7474	767	1430	3061	WNT5A	wingless-type MMTV integration site family, member 5A	morphogenesis (b)	extracellular space (c)	signal transduction (b)	frizzled-2 signaling pathway (b)	cell-cell signaling (b)	receptor binding (m)	soluble fraction (c)
84181	767	1348	2745	CHD6	chromodomain helicase DNA binding protein 6	chromatin assembly or disassembly (b)	nucleus (c)	ATP binding (m)	chromatin binding (m)	chromatin (c)
9320	767	1328	1671	TRIP12	thyroid hormone receptor interactor 12	thyroid hormone receptor binding (m)	cytosol (c)	protein ubiquitination (b)	intracellular (c)	binding (m)	ligase activity (m)	ubiquitin-protein ligase activity (m)
10345	766	1405	3178	TRDN	triadin	muscle contraction (b)	integral to membrane (c)	receptor binding (m)	sarcoplasmic reticulum (c)
130888	766	1228	2035	FBXO36	F-box protein 36	ubiquitin cycle (b)
140578	766	1246	2425	CHODL	chondrolectin	sugar binding (m)	integral to membrane (c)
3207	766	1508	3529	HOXA11	homeo box A11	morphogenesis (b)	nucleus (c)	regulation of transcription, DNA-dependent (b)	transcription factor activity (m)
3624	766	1456	3669	INHBA	inhibin, beta A (activin A, activin AB alpha polypeptide)	neurogenesis (b)	growth factor activity (m)	negative regulation of cell cycle (b)	hemoglobin biosynthesis (b)	cell surface receptor linked signal transduction (b)	cell cycle arrest (b)	transforming growth factor beta receptor binding (m)	hormone activity (m)	positive regulation of follicle-stimulating hormone secretion (b)	protein binding (m)	negative regulation of macrophage differentiation (b)	extracellular region (c)	induction of apoptosis (b)	mesoderm development (b)	activin inhibitor activity (m)	response to external stimulus (b)	cytokine activity (m)	cell differentiation (b)	cell-cell signaling (b)	negative regulation of phosphorylation (b)	ovarian follicle development (b)	negative regulation of follicle-stimulating hormone secretion (b)	erythrocyte differentiation (b)	negative regulation of B-cell differentiation (b)	defense response (b)	growth (b)	negative regulation of interferon-gamma biosynthesis (b)	skeletal development (b)
65986	766	1018	2100	ZBTB10	zinc finger and BTB domain containing 10	nucleus (c)	DNA binding (m)	protein binding (m)	regulation of transcription, DNA-dependent (b)	zinc ion binding (m)
7266	766	914	2306	DNAJC7	DnaJ (Hsp40) homolog, subfamily C, member 7	protein folding (b)	unfolded protein binding (m)	heat shock protein binding (m)
123228	765	1395	3128	SENP8	SUMO/sentrin specific protease family member 8	cysteine-type peptidase activity (m)	proteolysis and peptidolysis (b)	ubiquitin cycle (b)
2191	765	1408	3071	FAP	fibroblast activation protein, alpha	proteolysis and peptidolysis (b)	metalloendopeptidase activity (m)	prolyl oligopeptidase activity (m)	dipeptidyl-peptidase IV activity (m)	integral to membrane (c)	protein homodimerization activity (m)	lamellipodium (c)
27023	765	1347	3317	FOXB1	forkhead box B1	nucleus (c)	regulation of transcription, DNA-dependent (b)	transcription factor activity (m)
2918	765	1422	2623	GRM8	glutamate receptor, metabotropic 8	membrane (c)	G-protein coupled receptor protein signaling pathway (b)	perception of smell (b)	metabotropic glutamate, GABA-B-like receptor activity (m)	integral to plasma membrane (c)	negative regulation of adenylate cyclase activity (b)	receptor activity (m)	synaptic transmission (b)	visual perception (b)
57575	765	1391	3342	PCDH10	protocadherin 10	membrane (c)	cell adhesion (b)	protein binding (m)	homophilic cell adhesion (b)	calcium ion binding (m)	integral to membrane (c)
10370	764	1527	2821	CITED2	Cbp/p300-interacting transactivator, with Glu/Asp-rich carboxy-terminal domain, 2	regulation of transcription from Pol II promoter (b)	nucleus (c)	protein binding (m)	transcription factor activity (m)
3708	764	1287	2864	ITPR1	inositol 1,4,5-triphosphate receptor, type 1	inositol-1,4,5-triphosphate receptor activity (m)	signal transduction (b)	calcium ion transport (b)	cation transport (b)	inositol 1,4,5-triphosphate-sensitive calcium-release channel activity (m)	integral to membrane (c)	calcium channel activity (m)	endoplasmic reticulum membrane (c)
4720	764	1563	3170	NDUFS2	NADH dehydrogenase (ubiquinone) Fe-S protein 2, 49kDa (NADH-coenzyme Q reductase)	electron carrier activity (m)	mitochondrial electron transport, NADH to ubiquinone (b)	NADH dehydrogenase activity (m)	electron transport (b)	mitochondrion (c)	membrane fraction (c)	NADH dehydrogenase (ubiquinone) activity (m)
9902	764	1287	1527	MRC2	mannose receptor, C type 2	sugar binding (m)	receptor activity (m)	integral to membrane (c)	endocytosis (b)
5307	763	1227	2982	PITX1	paired-like homeodomain transcription factor 1	morphogenesis (b)	nucleus (c)	regulation of transcription, DNA-dependent (b)	transcription factor activity (m)	skeletal development (b)
7023	763	963	963	TFAP4	transcription factor AP-4 (activating enhancer binding protein 4)	regulation of transcription from Pol II promoter (b)	nucleus (c)	transcription coactivator activity (m)	development (b)	RNA polymerase II transcription factor activity, enhancer binding (m)
10646	762	989	989	FSBP	fibrinogen silencer binding protein	nucleus (c)	regulation of transcription, DNA-dependent (b)
1949	762	1421	2959	EFNB3	ephrin-B3	neurogenesis (b)	integral to plasma membrane (c)	development (b)	cell-cell signaling (b)	transmembrane-ephrin receptor activity (m)
23394	762	1272	2759	ADNP	activity-dependent neuroprotector	nucleus (c)	regulation of transcription, DNA-dependent (b)	zinc ion binding (m)	transcription factor activity (m)
3235	762	1419	3773	HOXD9	homeo box D9	nucleus (c)	development (b)	regulation of transcription, DNA-dependent (b)	RNA polymerase II transcription factor activity (m)	transcriptional activator activity (m)	transcription factor activity (m)
54920	762	1364	1515	FLJ20399	hypothetical protein FLJ20399	nucleus (c)	FAD binding (m)	double-stranded RNA binding (m)	oxidoreductase activity (m)	tRNA processing (b)
7855	762	1177	2078	FZD5	frizzled homolog 5 (Drosophila)	G-protein coupled receptor protein signaling pathway (b)	integral to plasma membrane (c)	development (b)	non-G-protein coupled 7TM receptor activity (m)	Wnt receptor signaling pathway (b)	establishment of tissue polarity (b)	G-protein coupled receptor activity (m)
1303	761	1348	2755	COL12A1	collagen, type XII, alpha 1	collagen type XII (c)	collagen fibril organization (b)	cytoplasm (c)	extracellular matrix (sensu Metazoa) (c)	phosphate transport (b)	cell adhesion (b)	extracellular matrix structural constituent conferring tensile strength (m)	protein binding (m)	structural molecule activity (m)	skeletal development (b)
22854	761	1289	3177	NTNG1	netrin G1	membrane (c)	anchored to plasma membrane (c)	structural molecule activity (m)	axonogenesis (b)	extracellular matrix (sensu Metazoa) (c)
255877	761	1354	3749	BCL6B	B-cell CLL/lymphoma 6, member B (zinc finger protein)	nucleus (c)	protein binding (m)	zinc ion binding (m)	nucleic acid binding (m)
56704	761	1427	2661	JPH1	junctophilin 1	molecular_function unknown (m)	integral to membrane (c)	junctional membrane complex (c)	biological_process unknown (b)	sarcoplasmic reticulum (c)
6257	761	1475	3437	RXRB	retinoid X receptor, beta	steroid hormone receptor activity (m)	nucleus (c)	retinoid-X receptor activity (m)	transcription coactivator activity (m)	regulation of transcription, DNA-dependent (b)	steroid binding (m)	transcription factor activity (m)
11096	760	1331	3035	ADAMTS5	a disintegrin-like and metalloprotease (reprolysin type) with thrombospondin type 1 motif, 5 (aggrecanase-2)	hydrolase activity (m)	proteolysis and peptidolysis (b)	integrin binding (m)	metalloendopeptidase activity (m)	zinc ion binding (m)	extracellular matrix (sensu Metazoa) (c)
196403	760	1312	3223	DTX3	deltex 3 homolog (Drosophila)	ubiquitin ligase complex (c)	protein ubiquitination (b)	zinc ion binding (m)	ubiquitin-protein ligase activity (m)
3481	760	1401	3182	IGF2	insulin-like growth factor 2 (somatomedin A)	physiological process (b)	growth factor activity (m)	insulin receptor signaling pathway (b)	regulation of cell cycle (b)	imprinting (b)	prothoracicotrophic hormone activity (m)	hormone activity (m)	cell proliferation (b)	development (b)	extracellular region (c)	insulin-like growth factor receptor binding (m)	skeletal development (b)
3735	760	890	890	KARS	lysyl-tRNA synthetase	lysyl-tRNA aminoacylation (b)	ATP binding (m)	aspartate-tRNA ligase activity (m)	tRNA binding (m)	cytoplasm (c)	soluble fraction (c)	ligase activity (m)	tRNA processing (b)	nucleic acid binding (m)	aspartyl-tRNA aminoacylation (b)	lysine-tRNA ligase activity (m)	protein biosynthesis (b)	mitochondrion (c)
4883	760	1393	2981	NPR3	natriuretic peptide receptor C/guanylate cyclase C (atrionatriuretic peptide receptor C)	peptide receptor activity, G-protein coupled (m)	receptor activity (m)	integral to membrane (c)	skeletal development (b)
4915	760	1378	1813	NTRK2	neurotrophic tyrosine kinase, receptor, type 2	membrane (c)	neurogenesis (b)	ATP binding (m)	neurotrophin binding (m)	kinase activity (m)	receptor activity (m)	protein amino acid phosphorylation (b)	transmembrane receptor protein tyrosine kinase signaling pathway (b)	integral to plasma membrane (c)	transferase activity (m)	transmembrane receptor protein tyrosine kinase activity (m)
51317	760	1626	2600	PHF21A	PHD finger protein 21A	nucleus (c)	DNA binding (m)	regulation of transcription, DNA-dependent (b)	ubiquitin ligase complex (c)	protein ubiquitination (b)	zinc ion binding (m)	ubiquitin-protein ligase activity (m)
55796	760	1306	2690	MBNL3	muscleblind-like 3 (Drosophila)	nucleus (c)	development (b)	nucleic acid binding (m)
5754	760	1396	2887	PTK7	PTK7 protein tyrosine kinase 7	signal transduction (b)	ATP binding (m)	receptor activity (m)	protein amino acid phosphorylation (b)	vascular endothelial growth factor receptor activity (m)	cell adhesion (b)	protein-tyrosine kinase activity (m)	protein serine/threonine kinase activity (m)	protein binding (m)	integral to plasma membrane (c)	integral to membrane (c)	transferase activity (m)
8322	760	1339	3241	FZD4	frizzled homolog 4 (Drosophila)	G-protein coupled receptor protein signaling pathway (b)	development (b)	non-G-protein coupled 7TM receptor activity (m)	Wnt receptor activity (m)	integral to membrane (c)	transmembrane receptor activity (m)	frizzled signaling pathway (b)	G-protein coupled receptor activity (m)
23440	759	1588	3733	OTP	orthopedia homolog (Drosophila)	nucleus (c)	development (b)	regulation of transcription, DNA-dependent (b)	transcription factor activity (m)
26959	759	1364	2696	HBP1	HMG-box transcription factor 1	DNA binding (m)	regulation of transcription, DNA-dependent (b)
57556	759	1393	2379	SEMA6A	sema domain, transmembrane domain (TM), and cytoplasmic domain, (semaphorin) 6A	axon (c)	membrane (c)	neurogenesis (b)	receptor activity (m)	cell surface receptor linked signal transduction (b)	apoptosis (b)	protein binding (m)	development (b)	integral to membrane (c)	cytoskeleton organization and biogenesis (b)	axon guidance (b)
653	759	1432	2863	BMP5	bone morphogenetic protein 5	growth factor activity (m)	cytokine activity (m)	growth (b)	skeletal development (b)	cellular_component unknown (c)
9480	759	1518	3556	ONECUT2	one cut domain, family member 2	organogenesis (b)	nucleus (c)	regulation of transcription, DNA-dependent (b)	RNA polymerase II transcription factor activity (m)	transcription factor activity (m)
1462	758	1427	3158	CSPG2	chondroitin sulfate proteoglycan 2 (versican)	development (b)	sugar binding (m)	calcium ion binding (m)	cell recognition (b)	extracellular matrix (sensu Metazoa) (c)	hyaluronic acid binding (m)
27244	758	1352	1530	SESN1	sestrin 1	nucleus (c)	cell cycle arrest (b)	response to DNA damage stimulus (b)	negative regulation of cell proliferation (b)
80829	758	1320	2944	ZFP91	zinc finger protein 91 homolog (mouse)	nucleus (c)	DNA binding (m)	regulation of transcription, DNA-dependent (b)	zinc ion binding (m)
22890	757	1419	2736	ZBTB1	zinc finger and BTB domain containing 1	nucleus (c)	DNA binding (m)	protein binding (m)	regulation of transcription, DNA-dependent (b)	zinc ion binding (m)
57649	757	1393	3283	PHF12	PHD finger protein 12	DNA binding (m)	regulation of transcription, DNA-dependent (b)
776	757	1416	2511	CACNA1D	calcium channel, voltage-dependent, L type, alpha 1D subunit	calcium ion binding (m)	integral to membrane (c)	dihydropyridine-sensitive calcium channel activity (m)	calcium ion transport (b)	cation transport (b)	voltage-gated calcium channel complex (c)
79157	757	1532	3711	ET	hypothetical protein ET	molecular_function unknown (m)	integral to membrane (c)	biological_process unknown (b)
8110	757	1056	2217	DPF3	D4, zinc and double PHD fingers, family 3	nucleus (c)	regulation of transcription, DNA-dependent (b)	zinc ion binding (m)
868	757	1328	2359	CBLB	Cas-Br-M (murine) ecotropic retroviral transforming sequence b	nucleus (c)	NLS-bearing substrate-nucleus import (b)	protein ubiquitination (b)	cell surface receptor linked signal transduction (b)	ubiquitin-protein ligase activity (m)	protein binding (m)	ubiquitin ligase complex (c)	calcium ion binding (m)	zinc ion binding (m)	signal transducer activity (m)
170384	756	1554	3127	FUT11	fucosyltransferase 11 (alpha (1,3) fucosyltransferase)	fucosyltransferase activity (m)	protein amino acid glycosylation (b)	transferase activity, transferring glycosyl groups (m)	Golgi apparatus (c)	integral to membrane (c)
4133	756	1396	1859	MAP2	microtubule-associated protein 2	cytoskeleton (c)	microtubule associated complex (c)	negative regulation of microtubule depolymerization (b)	calmodulin binding (m)	structural molecule activity (m)
4618	756	1362	3003	MYF6	myogenic factor 6 (herculin)	regulation of transcription from Pol II promoter (b)	nucleus (c)	cell differentiation (b)	myogenesis (b)	transcription factor activity (m)
9956	756	1338	2602	HS3ST2	heparan sulfate (glucosamine) 3-O-sulfotransferase 2	heparin-glucosamine 3-O-sulfotransferase activity (m)	integral to membrane (c)	transferase activity (m)
11248	755	1420	3140	NXPH3	neurexophilin 3	molecular_function unknown (m)	extracellular region (c)	neuropeptide signaling pathway (b)
124923	755	1453	2784	FLJ25006	hypothetical protein FLJ25006	ATP binding (m)	protein serine/threonine kinase activity (m)	protein amino acid phosphorylation (b)	transferase activity (m)
284656	755	1465	2671	EPHA10	EPH receptor A10	membrane (c)	protein-tyrosine kinase activity (m)	ATP binding (m)	protein serine/threonine kinase activity (m)	receptor activity (m)	protein amino acid phosphorylation (b)	ephrin receptor activity (m)
5916	755	1464	3143	RARG	retinoic acid receptor, gamma	steroid hormone receptor activity (m)	nucleus (c)	retinoic acid receptor activity (m)	development (b)	regulation of transcription, DNA-dependent (b)	transcription factor activity (m)
8614	755	1383	2912	STC2	stanniocalcin 2	response to nutrients (b)	cell-cell signaling (b)	extracellular region (c)	cell surface receptor linked signal transduction (b)	hormone activity (m)
8841	755	1521	3732	HDAC3	histone deacetylase 3	histone deacetylase activity (m)	nucleus (c)	regulation of cell cycle (b)	anti-apoptosis (b)	regulation of transcription, DNA-dependent (b)	cytoplasm (c)	hydrolase activity (m)	histone deacetylase complex (c)	histone deacetylation (b)	transcription factor binding (m)	chromatin modification (b)
3400	754	1415	2910	ID4	inhibitor of DNA binding 4, dominant negative helix-loop-helix protein	regulation of transcription from Pol II promoter (b)	nucleus (c)	transcription corepressor activity (m)
92949	754	1360	3113	ADAMTSL1	ADAMTS-like 1	extracellular matrix (sensu Metazoa) (c)
10565	753	1261	2260	ARFGEF1	ADP-ribosylation factor guanine nucleotide-exchange factor 1(brefeldin A-inhibited)	guanyl-nucleotide exchange factor activity (m)	exocytosis (b)
26354	753	1189	2318	GNL3	guanine nucleotide binding protein-like 3 (nucleolar)	GTP binding (m)
387	753	1347	2590	RHOA	ras homolog gene family, member A	membrane (c)	cytoskeleton (c)	magnesium ion binding (m)	actin cytoskeleton organization and biogenesis (b)	positive regulation of NF-kappaB-nucleus import (b)	GTPase activity (m)	positive regulation of I-kappaB kinase/NF-kappaB cascade (b)	Rho protein signal transduction (b)	signal transducer activity (m)	GTP binding (m)	protein transport (b)
6710	753	1482	2254	SPTB	spectrin, beta, erythrocytic (includes spherocytosis, clinical type I)	membrane (c)	cytoskeleton (c)	actin binding (m)	spectrin (c)	membrane fraction (c)	structural constituent of cytoskeleton (m)
815	753	1108	2716	CAMK2A	calcium/calmodulin-dependent protein kinase (CaM kinase) II alpha	ATP binding (m)	protein serine/threonine kinase activity (m)	protein amino acid phosphorylation (b)	transferase activity (m)	calmodulin binding (m)	calcium- and calmodulin-dependent protein kinase activity (m)
23635	752	1460	3390	SSBP2	single-stranded DNA binding protein 2	nucleus (c)	single-stranded DNA binding (m)	transcription regulator activity (m)	regulation of transcription (b)
3975	752	1351	2973	LHX1	LIM homeobox 1	neurogenesis (b)	nucleus (c)	regulation of transcription, DNA-dependent (b)	zinc ion binding (m)	RNA polymerase II transcription factor activity (m)	transcription factor activity (m)
55799	752	1419	3018	CACNA2D3	calcium channel, voltage-dependent, alpha 2/delta 3 subunit	membrane (c)
57486	752	1310	2980	NLN	neurolysin (metallopeptidase M3 family)	hydrolase activity (m)	proteolysis and peptidolysis (b)	metalloendopeptidase activity (m)	zinc ion binding (m)	mitochondrion (c)
59336	752	1284	3321	PRDM13	PR domain containing 13	nucleus (c)	DNA binding (m)	regulation of transcription, DNA-dependent (b)	zinc ion binding (m)
10231	751	1382	1937	DSCR1L1	Down syndrome critical region gene 1-like 1	protein phosphatase 2B binding (m)	calcium-mediated signaling (b)	central nervous system development (b)	cellular_component unknown (c)
2313	751	1562	3559	FLI1	Friend leukemia virus integration 1	organogenesis (b)	nucleus (c)	regulation of transcription, DNA-dependent (b)	hemostasis (b)	transcription factor activity (m)
3399	751	1313	2739	ID3	inhibitor of DNA binding 3, dominant negative helix-loop-helix protein	nucleus (c)	transcription corepressor activity (m)	development (b)
7067	751	1449	2771	THRA	thyroid hormone receptor, alpha (erythroblastic leukemia viral (v-erb-a) oncogene homolog, avian)	steroid hormone receptor activity (m)	nucleus (c)	thyroid hormone receptor activity (m)	regulation of transcription, DNA-dependent (b)	transcription factor activity (m)	transcription from Pol II promoter (b)
8715	751	1533	3274	NOL4	nucleolar protein 4	RNA binding (m)	nucleolus (c)
11011	750	1382	1668	TLK2	tousled-like kinase 2	nucleus (c)	ATP binding (m)	protein amino acid phosphorylation (b)	regulation of chromatin assembly or disassembly (b)	protein serine/threonine kinase activity (m)	transferase activity (m)	intracellular signaling cascade (b)	response to DNA damage stimulus (b)	cell cycle (b)	chromatin modification (b)
165545	750	1451	3793	DQX1	DEAQ box polypeptide 1 (RNA-dependent ATPase)	RNA binding (m)	ATP binding (m)	ATP-dependent helicase activity (m)
26281	750	1495	2837	FGF20	fibroblast growth factor 20	growth factor activity (m)	signal transduction (b)	cell-cell signaling (b)	extracellular region (c)	soluble fraction (c)
51440	750	1317	2195	HPCAL4	hippocalcin like 4	calcium ion binding (m)	central nervous system development (b)
6310	750	1408	3030	ATXN1	ataxin 1	nucleus (c)	RNA binding (m)	cytoplasm (c)
7473	750	1373	2604	WNT3	wingless-type MMTV integration site family, member 3	morphogenesis (b)	extracellular matrix structural constituent (m)	frizzled-2 signaling pathway (b)	cell-cell signaling (b)	signal transducer activity (m)	extracellular matrix (sensu Metazoa) (c)
90668	750	1462	3509	LOC90668	hypothetical protein BC008134	nucleus (c)	DNA binding (m)
9643	750	1266	2884	MORF4L2	mortality factor 4 like 2	regulation of cell growth (b)	nucleus (c)	regulation of transcription, DNA-dependent (b)	molecular_function unknown (m)	chromatin modification (b)
199720	749	1564	2922	GGN	gametogenetin	protein binding (m)	nuclear membrane (c)	integral to membrane (c)	protein localization (b)	gametogenesis (b)	protein complex assembly (b)
26207	749	1251	1604	PITPNC1	phosphatidylinositol transfer protein, cytoplasmic 1	transport (b)	signal transduction (b)	phosphatidylinositol transporter activity (m)	intracellular (c)	cytoplasm (c)
7486	749	1655	4000	WRN	Werner syndrome	3'-5' exonuclease activity (m)	nucleus (c)	DNA binding (m)	hydrolase activity (m)	ATP binding (m)	DNA metabolism (b)	DNA helicase activity (m)	ATP-dependent helicase activity (m)	aging (b)
11189	748	1303	2857	TNRC4	trinucleotide repeat containing 4	neurogenesis (b)	nucleus (c)	mRNA binding (m)	nuclear mRNA splicing, via spliceosome (b)	transcription factor activity (m)	nucleic acid binding (m)
26548	748	1392	2818	ITGB1BP2	integrin beta 1 binding protein (melusin) 2	signal transduction (b)	protein binding (m)	muscle development (b)
488	748	1398	2222	ATP2A2	ATPase, Ca++ transporting, cardiac muscle, slow twitch 2	transport (b)	magnesium ion binding (m)	microsome (c)	endoplasmic reticulum (c)	metabolism (b)	ATP binding (m)	calcium-transporting ATPase activity (m)	calcium ion transport (b)	cation transport (b)	cell adhesion (b)	epidermis development (b)	hydrolase activity, acting on acid anhydrides, catalyzing transmembrane movement of substances (m)	hydrolase activity (m)	integral to plasma membrane (c)	calcium ion binding (m)	membrane fraction (c)	proton transport (b)
55225	748	1321	1588	KIAA1579	hypothetical protein FLJ10770	nucleic acid binding (m)
57626	748	1396	2453	KLHL1	kelch-like 1 (Drosophila)	cytoskeleton (c)	actin binding (m)	actin cytoskeleton organization and biogenesis (b)	protein binding (m)	cytoplasm (c)
6667	748	1118	1272	SP1	Sp1 transcription factor	nucleus (c)	DNA binding (m)	regulation of transcription, DNA-dependent (b)	zinc ion binding (m)	RNA polymerase II transcription factor activity (m)	transcriptional activator activity (m)
4197	747	1397	3565	MDS1	myelodysplasia syndrome 1	nucleus (c)	ATP binding (m)	regulation of transcription, DNA-dependent (b)	transcription factor activity (m)
54361	747	1364	2587	WNT4	wingless-type MMTV integration site family, member 4	extracellular matrix structural constituent (m)	development (b)	frizzled-2 signaling pathway (b)	cell-cell signaling (b)	extracellular region (c)	signal transducer activity (m)
1006	746	1447	3129	CDH8	cadherin 8, type 2	cell adhesion (b)	protein binding (m)	homophilic cell adhesion (b)	calcium ion binding (m)	integral to membrane (c)
1012	746	1351	2680	CDH13	cadherin 13, H-cadherin (heart)	membrane (c)	cell adhesion (b)	protein binding (m)	homophilic cell adhesion (b)	calcium ion binding (m)
145270	746	1330	2058	PRIMA1	proline rich membrane anchor 1	neurotransmitter catabolism (b)	integral to membrane (c)	synapse (c)
3215	746	1448	3862	HOXB5	homeo box B5	morphogenesis (b)	nucleus (c)	regulation of transcription, DNA-dependent (b)	transcription factor activity (m)
5147	746	1386	1926	PDE6D	phosphodiesterase 6D, cGMP-specific, rod, delta	hydrolase activity (m)	3',5'-cyclic-nucleotide phosphodiesterase activity (m)	visual perception (b)
64080	746	1386	3085	RBKS	ribokinase	kinase activity (m)	carbohydrate metabolism (b)	ribokinase activity (m)	transferase activity (m)	D-ribose metabolism (b)
64710	746	1051	1403	NUCKS	nuclear ubiquitous casein kinase and cyclin-dependent kinase substrate	nucleus (c)
8482	746	1381	2710	SEMA7A	sema domain, immunoglobulin domain (Ig), and GPI membrane anchor, (semaphorin) 7A	membrane (c)	neurogenesis (b)	extracellular space (c)	development (b)	receptor activity (m)	immune response (b)
167465	745	1269	2731	ZNF366	zinc finger protein 366	nucleus (c)	DNA binding (m)	regulation of transcription, DNA-dependent (b)	zinc ion binding (m)
4052	745	1321	3085	LTBP1	latent transforming growth factor beta binding protein 1	calcium ion binding (m)	transforming growth factor beta receptor activity (m)	growth factor binding (m)	biological_process unknown (b)	extracellular matrix (sensu Metazoa) (c)
550	745	1552	3672		molecular_function unknown (m)
1008	744	1243	2430	CDH10	cadherin 10, type 2 (T2-cadherin)	protein binding (m)	homophilic cell adhesion (b)	calcium ion binding (m)	integral to membrane (c)
10431	744	1167	2147	TIMM23	translocase of inner mitochondrial membrane 23 homolog (yeast)	outer membrane (c)	protein-mitochondrial targeting (b)	integral to plasma membrane (c)	mitochondrial inner membrane presequence translocase complex (c)	protein translocase activity (m)	mitochondrion (c)
2237	744	936	2663	FEN1	flap structure-specific endonuclease 1	UV protection (b)	double-strand break repair (b)	nucleus (c)	exonuclease activity (m)	hydrolase activity (m)	damaged DNA binding (m)	DNA replication (b)	double-stranded DNA specific exodeoxyribonuclease activity (m)	endonuclease activity (m)	double-stranded DNA binding (m)
23446	744	1280	3042	CDW92	CDW92 antigen	choline transporter activity (m)	integral to membrane (c)	choline transport (b)
487	744	1366	3158	ATP2A1	ATPase, Ca++ transporting, cardiac muscle, fast twitch 1	transport (b)	smooth endoplasmic reticulum (c)	magnesium ion binding (m)	metabolism (b)	ATP binding (m)	calcium-transporting ATPase activity (m)	calcium ion transport (b)	cation transport (b)	hydrolase activity, acting on acid anhydrides, catalyzing transmembrane movement of substances (m)	hydrolase activity (m)	calcium ion binding (m)	integral to membrane (c)	proton transport (b)	regulation of striated muscle contraction (b)
5571	744	1232	3346	PRKAG1	protein kinase, AMP-activated, gamma 1 non-catalytic subunit	signal transduction (b)	kinase activity (m)	protein amino acid phosphorylation (b)	fatty acid biosynthesis (b)	spermatogenesis (b)	cAMP-dependent protein kinase activity (m)
8313	744	1470	3075	AXIN2	axin 2 (conductin, axil)	signal transduction (b)	development (b)	intracellular (c)	signal transducer activity (m)	frizzled signaling pathway (b)
83741	744	1335	2773	TFAP2D	transcription factor AP-2 delta (activating enhancer binding protein 2 delta)	nucleus (c)	regulation of transcription, DNA-dependent (b)	transcription factor activity (m)
1021	743	1356	3395	CDK6	cyclin-dependent kinase 6	G1 phase of mitotic cell cycle (b)	ATP binding (m)	protein serine/threonine kinase activity (m)	regulation of cell cycle (b)	protein amino acid phosphorylation (b)	cytokinesis (b)	transferase activity (m)
182	743	1303	2396	JAG1	jagged 1 (Alagille syndrome)	neurogenesis (b)	growth factor activity (m)	keratinocyte differentiation (b)	regulation of cell proliferation (b)	myoblast differentiation (b)	regulation of cell migration (b)	integral to plasma membrane (c)	endothelial cell differentiation (b)	extracellular region (c)	hemopoiesis (b)	cell fate determination (b)	angiogenesis (b)	cell communication (b)	development (b)	calcium ion binding (m)	Notch binding (m)	Notch signaling pathway (b)	structural molecule activity (m)
22849	743	1279	1405	CPEB3	cytoplasmic polyadenylation element binding protein 3	nuclear mRNA splicing, via spliceosome (b)	nucleic acid binding (m)
28514	743	1484	3506	DLL1	delta-like 1 (Drosophila)	neurogenesis (b)	cell fate determination (b)	auditory hair cell fate commitment (b)	cell differentiation (b)	cell communication (b)	embryonic development (sensu Mammalia) (b)	odontogenesis (sensu Vertebrata) (b)	inner ear morphogenesis (b)	integral to plasma membrane (c)	calcium ion binding (m)	Notch binding (m)	extracellular region (c)	Notch signaling pathway (b)	regulation of cell adhesion (b)	hemopoiesis (b)
4215	743	1182	1277	MAP3K3	mitogen-activated protein kinase kinase kinase 3	positive regulation of I-kappaB kinase/NF-kappaB cascade (b)	magnesium ion binding (m)	MAP kinase kinase kinase activity (m)	MAPKKK cascade (b)	ATP binding (m)	protein serine/threonine kinase activity (m)	protein amino acid phosphorylation (b)	transferase activity (m)	signal transducer activity (m)
51398	743	921	1297	PTD008	PTD008 protein	molecular_function unknown (m)	integral to membrane (c)
6934	743	1440	3008	TCF7L2	transcription factor 7-like 2 (T-cell specific, HMG-box)	nucleus (c)	regulation of transcription, DNA-dependent (b)	Wnt receptor signaling pathway (b)	transcription factor activity (m)
7984	743	1380	2985	ARHGEF5	Rho guanine nucleotide exchange factor (GEF) 5	GTP binding (m)
9191	743	952	1228	DEDD	death effector domain containing	negative regulation of transcription (b)	DNA binding (m)	nucleolus (c)	protein binding (m)	induction of apoptosis via death domain receptors (b)	regulation of transcription, DNA-dependent (b)	induction of apoptosis (b)	regulation of apoptosis (b)	spermatogenesis (b)	cytoplasm (c)
3239	742	1373	3162	HOXD13	homeo box D13	nucleus (c)	development (b)	regulation of transcription, DNA-dependent (b)	transcription factor activity (m)	skeletal development (b)	transcription from Pol II promoter (b)
3667	742	1400	2752	IRS1	insulin receptor substrate 1	transmembrane receptor protein tyrosine kinase docking protein activity (m)	signal transduction (b)	protein binding (m)	signal transducer activity (m)	cytoplasm (c)	insulin receptor binding (m)
9021	742	1433	1970	SOCS3	suppressor of cytokine signaling 3	regulation of cell growth (b)	intracellular signaling cascade (b)
9453	742	1322	2511	GGPS1	geranylgeranyl diphosphate synthase 1	isoprenoid biosynthesis (b)	geranyltranstransferase activity (m)	farnesyltranstransferase activity (m)	dimethylallyltranstransferase activity (m)	transferase activity (m)	lipid metabolism (b)
959	742	1390	2686	CD40LG	CD40 ligand (TNF superfamily, member 5, hyper-IgM syndrome)	isotype switching (b)	signal transduction (b)	leukocyte cell adhesion (b)	anti-apoptosis (b)	CD40 receptor binding (m)	platelet activation (b)	soluble fraction (c)	inflammatory response (b)	tumor necrosis factor receptor binding (m)	B-cell proliferation (b)	integral to plasma membrane (c)
10472	741	1628	3009	ZNF238	zinc finger protein 238	transport (b)	nucleus (c)	DNA binding (m)	protein binding (m)	regulation of transcription, DNA-dependent (b)	zinc ion binding (m)	nucleic acid binding (m)
10602	741	1343	2864	CDC42EP3	CDC42 effector protein (Rho GTPase binding) 3	cytoskeletal regulatory protein binding (m)	signal transduction (b)
2044	741	1393	3078	EPHA5	EPH receptor A5	ATP binding (m)	receptor activity (m)	protein amino acid phosphorylation (b)	protein-tyrosine kinase activity (m)	transmembrane receptor protein tyrosine kinase signaling pathway (b)	integral to membrane (c)	transferase activity (m)	transmembrane-ephrin receptor activity (m)
3615	741	1100	2403	IMPDH2	IMP (inosine monophosphate) dehydrogenase 2	GMP biosynthesis (b)	purine nucleotide biosynthesis (b)	IMP dehydrogenase activity (m)	oxidoreductase activity (m)
4440	741	1253	1915	MSI1	musashi homolog 1 (Drosophila)	neurogenesis (b)	nucleus (c)	RNA binding (m)
51335	741	1303	2700	NEUGRIN	mesenchymal stem cell protein DSC92	neuron cell differentiation (b)	nucleus (c)	DNA binding (m)
55205	741	1558	3520	ZNF532	zinc finger protein 532	nucleus (c)	zinc ion binding (m)	nucleic acid binding (m)
55966	741	1230	2418	SHREW1	transmembrane protein SHREW1	metabolism (b)	integral to membrane (c)	oxidoreductase activity (m)
7029	741	1226	1533	TFDP2	transcription factor Dp-2 (E2F dimerization partner 2)	regulation of transcription from Pol II promoter (b)	nucleus (c)	regulation of cell cycle (b)	transcription factor complex (c)	transcription cofactor activity (m)	DNA metabolism (b)	transcription factor activity (m)
7158	741	1364	2779	TP53BP1	tumor protein p53 binding protein, 1	nucleoplasm (c)	protein binding (m)	transcriptional activator activity (m)	cytoplasm (c)	positive regulation of transcription, DNA-dependent (b)
79776	741	1407	3636	ZFHX4	zinc finger homeodomain 4	nucleus (c)	regulation of transcription, DNA-dependent (b)	zinc ion binding (m)	transcription factor activity (m)
124857	740	1274	2654	WFIKKN2	WAP, follistatin/kazal, immunoglobulin, kunitz and netrin domain containing 2	peptidase activity (m)	serine-type endopeptidase inhibitor activity (m)
3151	740	1448	3253	HMGN2	high-mobility group nucleosomal binding domain 2	nucleus (c)	DNA binding (m)	regulation of transcription, DNA-dependent (b)	establishment and/or maintenance of chromatin architecture (b)	chromatin (c)
5298	740	1436	2112	PIK4CB	phosphatidylinositol 4-kinase, catalytic, beta polypeptide	kinase activity (m)	Golgi apparatus (c)	phosphotransferase activity, alcohol group as acceptor (m)	transferase activity (m)	1-phosphatidylinositol 4-kinase activity (m)
7862	740	1323	2186	BRPF1	bromodomain and PHD finger containing, 1	nucleus (c)	DNA binding (m)	regulation of transcription, DNA-dependent (b)	zinc ion binding (m)
81575	740	920	920	DKFZP434F0318	hypothetical protein DKFZp434F0318	lipid binding (m)	lipid transport (b)	extracellular region (c)	lipoprotein metabolism (b)
5292	739	1465	1802	PIM1	pim-1 oncogene	nucleus (c)	ATP binding (m)	protein serine/threonine kinase activity (m)	development (b)	protein amino acid phosphorylation (b)	transferase activity (m)	cytoplasm (c)
5498	739	1503	3778	PPOX	protoporphyrinogen oxidase	electron transport (b)	mitochondrion (c)	electron transporter activity (m)	oxidoreductase activity (m)	heme biosynthesis (b)	protoporphyrinogen oxidase activity (m)
55086	739	1250	2708	FLJ10178	hypothetical protein FLJ10178	nucleic acid binding (m)
607	739	1353	2536	BCL9	B-cell CLL/lymphoma 9	nucleus (c)	Wnt receptor signaling pathway (b)
80011	739	1363	2213	NIP30	NEFA-interacting nuclear protein NIP30	nucleus (c)
9211	739	1259	3091	LGI1	leucine-rich, glioma inactivated 1	neurogenesis (b)	cell proliferation (b)
1140	738	1485	3686	CHRNB1	cholinergic receptor, nicotinic, beta polypeptide 1 (muscle)	signal transduction (b)	extracellular ligand-gated ion channel activity (m)	muscle contraction (b)	cation transport (b)	acetylcholine receptor activity (m)	nicotinic acetylcholine-activated cation-selective channel activity (m)	synaptic transmission, cholinergic (b)	ion channel activity (m)	integral to plasma membrane (c)	synaptic transmission (b)	channel or pore class transporter activity (m)	postsynaptic membrane (c)
23598	738	1256	2197	ZNF278	zinc finger protein 278	nucleus (c)	DNA binding (m)	protein binding (m)	regulation of transcription, DNA-dependent (b)	zinc ion binding (m)
3178	738	1298	1464	HNRPA1	heterogeneous nuclear ribonucleoprotein A1	transport (b)	mRNA-nucleus export (b)	mRNA processing (b)	nucleoplasm (c)	RNA binding (m)	nuclear mRNA splicing, via spliceosome (b)	heterogeneous nuclear ribonucleoprotein complex (c)	cytoplasm (c)	nucleic acid binding (m)	ribonucleoprotein complex (c)
4649	738	1112	2636	MYO9A	myosin IXA	ATP binding (m)	myosin (c)	motor activity (m)	diacylglycerol binding (m)	visual perception (b)	intracellular signaling cascade (b)	GTPase activator activity (m)
650	738	1261	2589	BMP2	bone morphogenetic protein 2	growth factor activity (m)	cytokine activity (m)	cell-cell signaling (b)	extracellular region (c)	growth (b)	skeletal development (b)
8503	738	1461	3345	PIK3R3	phosphoinositide-3-kinase, regulatory subunit 3 (p55, gamma)	phosphatidylinositol 3-kinase activity (m)	insulin receptor signaling pathway (b)	phosphoinositide 3-kinase complex (c)	intracellular signaling cascade (b)
1163	737	1131	2877	CKS1B	CDC28 protein kinase regulatory subunit 1B	cyclin-dependent protein kinase activity (m)	cytokinesis (b)	cell cycle (b)
27255	737	1050	1050	CNTN6	contactin 6	membrane (c)	cell adhesion (b)	protein binding (m)	central nervous system development (b)
284273	737	1581	3744	ZADH2	zinc binding alcohol dehydrogenase, domain containing 2	zinc ion binding (m)	alcohol dehydrogenase activity, zinc-dependent (m)
4343	737	1106	3114	MOV10	Mov10, Moloney leukemia virus 10, homolog (mouse)	hydrolase activity (m)	ATP binding (m)	development (b)	helicase activity (m)	cellular_component unknown (c)
8402	737	1105	2676	SLC25A11	solute carrier family 25 (mitochondrial carrier; oxoglutarate carrier), member 11	transport (b)	integral to plasma membrane (c)	oxoglutarate:malate antiporter activity (m)	mitochondrial inner membrane (c)	mitochondrion (c)	binding (m)	transporter activity (m)
9219	737	1346	2970	MTA2	metastasis associated 1 family, member 2	chromatin assembly or disassembly (b)	nucleus (c)	regulation of transcription, DNA-dependent (b)	histone deacetylase complex (c)	transcription factor activity (m)
9256	737	1332	3057	BZRAP1	benzodiazapine receptor (peripheral) associated protein 1	benzodiazepine receptor binding (m)	mitochondrion (c)	biological_process unknown (b)
10734	736	1255	1703	STAG3	stromal antigen 3	synaptonemal complex formation (b)	nucleus (c)	meiosis (b)	chromosome segregation (b)	synaptonemal complex (c)	cell cycle (b)
1741	736	1052	1052	DLG3	discs, large homolog 3 (neuroendocrine-dlg, Drosophila)	protein binding (m)	guanylate kinase activity (m)	cellular_component unknown (c)	negative regulation of cell proliferation (b)
2251	736	1044	2747	FGF6	fibroblast growth factor 6	growth factor activity (m)	cell proliferation (b)	signal transduction (b)	angiogenesis (b)	regulation of cell cycle (b)	cell-cell signaling (b)	extracellular region (c)
23097	736	1134	1134	CDC2L6	cell division cycle 2-like 6 (CDK8-like)	ATP binding (m)	protein serine/threonine kinase activity (m)	protein amino acid phosphorylation (b)	transferase activity (m)
2870	736	1054	1624	GRK6	G protein-coupled receptor kinase 6	G-protein coupled receptor kinase activity (m)	regulation of G-protein coupled receptor protein signaling pathway (b)	protein-tyrosine kinase activity (m)	signal transduction (b)	ATP binding (m)	protein amino acid phosphorylation (b)	transferase activity (m)	signal transducer activity (m)
2890	736	1190	2862	GRIA1	glutamate receptor, ionotropic, AMPA 1	potassium ion transport (b)	signal transduction (b)	potassium channel activity (m)	receptor activity (m)	alpha-amino-3-hydroxy-5-methyl-4-isoxazole propionate selective glutamate receptor activity (m)	ion transport (b)	ion channel activity (m)	integral to membrane (c)	synaptic transmission (b)	glutamate-gated ion channel activity (m)	kainate selective glutamate receptor activity (m)	plasma membrane (c)	transporter activity (m)
4524	736	1095	1095	MTHFR	5,10-methylenetetrahydrofolate reductase (NADPH)	circulation (b)	methionine metabolism (b)	amino acid metabolism (b)	methylenetetrahydrofolate reductase (NADPH) activity (m)	oxidoreductase activity (m)
55342	736	1326	1606	STRBP	spermatid perinuclear RNA binding protein	nucleus (c)	DNA binding (m)	regulation of transcription, DNA-dependent (b)	intracellular (c)	double-stranded RNA binding (m)
6662	736	1349	2944	SOX9	SRY (sex determining region Y)-box 9 (campomelic dysplasia, autosomal sex-reversal)	specific RNA polymerase II transcription factor activity (m)	regulation of transcription from Pol II promoter (b)	nucleus (c)	DNA binding (m)	cartilage condensation (b)	skeletal development (b)
8436	736	1431	2228	SDPR	serum deprivation response (phosphatidylserine binding protein)	caveola (c)	membrane fraction (c)	phospholipid binding (m)
9854	736	1209	2474	TMEM24	transmembrane protein 24	molecular_function unknown (m)	integral to membrane (c)	biological_process unknown (b)
1388	735	1381	1859	CREBL1	cAMP responsive element binding protein-like 1	response to unfolded protein (b)	endoplasmic reticulum (c)	nucleus (c)	DNA binding (m)	regulation of transcription, DNA-dependent (b)	integral to membrane (c)
147	735	1363	3290	ADRA1B	adrenergic, alpha-1B-, receptor	protein kinase cascade (b)	G-protein coupled receptor protein signaling pathway (b)	rhodopsin-like receptor activity (m)	cell proliferation (b)	integral to plasma membrane (c)	development (b)	adrenoceptor activity (m)	cell-cell signaling (b)	alpha1-adrenergic receptor activity (m)	G-protein signaling, coupled to cAMP nucleotide second messenger (b)
1936	735	1530	3045	EEF1D	eukaryotic translation elongation factor 1 delta (guanine nucleotide exchange protein)	positive regulation of I-kappaB kinase/NF-kappaB cascade (b)	protein biosynthesis (b)	translation elongation factor activity (m)	translational elongation (b)	guanyl-nucleotide exchange factor activity (m)	signal transducer activity (m)	eukaryotic translation elongation factor 1 complex (c)
2619	735	1237	1366	GAS1	growth arrest-specific 1	molecular_function unknown (m)	anchored to plasma membrane (c)	negative regulation of S phase of mitotic cell cycle (b)	cell cycle arrest (b)	negative regulation of cell proliferation (b)
2625	735	1361	3446	GATA3	GATA binding protein 3	morphogenesis (b)	nucleus (c)	perception of sound (b)	defense response (b)	regulation of transcription, DNA-dependent (b)	transcription factor activity (m)	transcription from Pol II promoter (b)
4807	735	1439	3160	NHLH1	nescient helix loop helix 1	DNA binding (m)	cell differentiation (b)	regulation of transcription, DNA-dependent (b)	central nervous system development (b)
51333	735	926	954	LOC51333	mesenchymal stem cell protein DSC43	nucleus (c)	zinc ion binding (m)	nucleic acid binding (m)
7094	735	1164	2813	TLN1	talin 1	cytoskeleton (c)	actin binding (m)	cell motility (b)	focal adhesion (c)	cytoskeletal anchoring (b)	structural constituent of cytoskeleton (m)	binding (m)
7169	735	1232	1854	TPM2	tropomyosin 2 (beta)	cytoskeleton (c)	actin binding (m)	structural constituent of muscle (m)	muscle development (b)	muscle thin filament tropomyosin (c)
80086	735	1460	3736	TUBA4	tubulin, alpha 4	tubulin (c)	microtubule-based movement (b)	microtubule polymerization (b)	GTP binding (m)	structural molecule activity (m)	GTPase activity (m)
8349	735	1366	1918	HIST2H2BE	histone 2, H2be	nucleus (c)	DNA binding (m)	nucleosome assembly (b)	chromosome organization and biogenesis (sensu Eukaryota) (b)	chromosome (c)	nucleosome (c)
91624	735	1246	1516		molecular_function unknown (m)	biological_process unknown (b)	cellular_component unknown (c)
10363	734	1449	3539	HMG20A	high-mobility group 20A	nucleus (c)	regulation of transcription, DNA-dependent (b)	establishment and/or maintenance of chromatin architecture (b)	transcription factor activity (m)
10768	734	1183	2921	AHCYL1	S-adenosylhomocysteine hydrolase-like 1	adenosylhomocysteinase activity (m)	hydrolase activity (m)	one-carbon compound metabolism (b)
115701	734	1079	2017	ALPK2	alpha-kinase 2	ATP binding (m)	protein serine/threonine kinase activity (m)	kinase activity (m)	protein amino acid phosphorylation (b)
22943	734	1184	2509	DKK1	dickkopf homolog 1 (Xenopus laevis)	growth factor activity (m)	negative regulation of Wnt receptor signaling pathway (b)	development (b)	Wnt receptor signaling pathway (b)	extracellular region (c)	signal transducer activity (m)
337880	734	1280	2686	KRTAP11-1	keratin associated protein 11-1	intermediate filament (c)
4921	734	1229	2616	DDR2	discoidin domain receptor family, member 2	signal transduction (b)	ATP binding (m)	receptor activity (m)	protein amino acid phosphorylation (b)	cell adhesion (b)	transmembrane receptor protein tyrosine kinase signaling pathway (b)	integral to plasma membrane (c)	transferase activity (m)	transmembrane receptor protein tyrosine kinase activity (m)
51362	734	1445	3268	CDC40	cell division cycle 40 homolog (yeast)	spliceosome complex (c)	nuclear mRNA splicing, via spliceosome (b)	RNA splicing (b)
63826	734	976	3020	SRR	serine racemase	racemase and epimerase activity, acting on amino acids and derivatives (m)	metabolism (b)	isomerase activity (m)	amino acid metabolism (b)	L-serine metabolism (b)
64783	734	1223	2213	RBM15	RNA binding motif protein 15	nucleus (c)	RNA binding (m)	regulation of transcription (b)
7020	734	1348	3365	TFAP2A	transcription factor AP-2 alpha (activating enhancer binding protein 2 alpha)	nucleus (c)	signal transduction (b)	regulation of transcription, DNA-dependent (b)	RNA polymerase II transcription factor activity, enhancer binding (m)	ectoderm development (b)	regulation of transcription from Pol II promoter (b)	transcription coactivator activity (m)	transcription factor activity (m)
8301	734	1306	2145	PICALM	phosphatidylinositol binding clathrin assembly protein	clathrin binding (m)	receptor mediated endocytosis (b)	coated pit (c)	Golgi apparatus (c)	phosphatidylinositol binding (m)	protein complex assembly (b)	phospholipid binding (m)
9139	734	997	1295	CBFA2T2	core-binding factor, runt domain, alpha subunit 2; translocated to, 2	nucleus (c)	regulation of transcription, DNA-dependent (b)	transcription factor activity (m)
9973	734	1459	2274	CCS	copper chaperone for superoxide dismutase	superoxide metabolism (b)	protein folding (b)	intracellular copper ion transport (b)	copper ion transporter activity (m)	metal ion transport (b)	cytoplasm (c)	soluble fraction (c)	metal ion binding (m)	copper, zinc superoxide dismutase activity (m)	unfolded protein binding (m)	copper ion binding (m)
1410	733	1452	2519	CRYAB	crystallin, alpha B	protein folding (b)	structural constituent of eye lens (m)	nucleus (c)	unfolded protein binding (m)	muscle contraction (b)	visual perception (b)	cytoplasm (c)
26468	733	1292	2810	LHX6	LIM homeobox 6	nucleus (c)	regulation of transcription, DNA-dependent (b)	zinc ion binding (m)	brain development (b)	transcription factor activity (m)
3226	733	1525	3561	HOXC10	homeo box C10	morphogenesis (b)	nucleus (c)	regulation of transcription, DNA-dependent (b)	RNA polymerase II transcription factor activity (m)	transcription factor activity (m)	positive regulation of cell proliferation (b)
4222	733	987	1884	MEOX1	mesenchyme homeo box 1	nucleus (c)	development (b)	regulation of transcription, DNA-dependent (b)	transcription factor activity (m)
5008	733	835	1302	OSM	oncostatin M	regulation of cell growth (b)	extracellular space (c)	cytokine activity (m)	cell-cell signaling (b)	oncostatin-M receptor binding (m)	cell proliferation (b)	development (b)	immune response (b)	negative regulation of cell proliferation (b)
55152	733	1370	3023	DALRD3	DALR anticodon binding domain containing 3	arginine-tRNA ligase activity (m)	ATP binding (m)	arginyl-tRNA aminoacylation (b)
84916	733	1372	1864	CIRH1A	cirrhosis, autosomal recessive 1A (cirhin)	nucleus (c)
10614	732	1287	2698	HIS1	HMBA-inducible	negative regulation of transcription from Pol II promoter (b)	nucleus (c)	cyclin-dependent protein kinase inhibitor activity (m)	protein binding (m)	negative regulation of cyclin dependent protein kinase activity (b)	transcriptional repressor activity (m)	snRNA binding (m)	cytoplasm (c)
10622	732	1368	2310	POLR3G	polymerase (RNA) III (DNA directed) polypeptide G (32kD)	DNA-directed RNA polymerase activity (m)	regulation of transcription from Pol III promoter (b)	nucleus (c)	transcription (b)	transferase activity (m)	DNA-directed RNA polymerase III complex (c)
161829	732	1163	2073	MGC33637	hypothetical protein MGC33637	3'-5' exonuclease activity (m)	intracellular (c)	nucleic acid binding (m)
3316	732	1452	3148	HSPB2	heat shock 27kDa protein 2	protein folding (b)	response to unfolded protein (b)	protein binding (m)	cytosol (c)	enzyme activator activity (m)
50810	732	1284	2956	HDGFRP3	hepatoma-derived growth factor, related protein 3	nucleus (c)	cell proliferation (b)
51268	732	937	2326	PIPOX	pipecolic acid oxidase	L-pipecolate oxidase activity (m)	sarcosine oxidase activity (m)	tetrahydrofolate metabolism (b)	electron transport (b)	peroxisome (c)	oxidoreductase activity (m)
5926	732	1297	1575	ARID4A	AT rich interactive domain 4A (RBP1-like)	chromatin assembly or disassembly (b)	nucleus (c)	protein binding (m)	chromatin binding (m)	chromatin (c)	transcription factor activity (m)	transcription from Pol II promoter (b)
7074	732	1192	1586	TIAM1	T-cell lymphoma invasion and metastasis 1	protein binding (m)	receptor signaling protein activity (m)	intracellular signaling cascade (b)	Rho guanyl-nucleotide exchange factor activity (m)
115111	731	1205	2537	SLC26A7	solute carrier family 26, member 7	integral to membrane (c)
1284	731	1302	2773	COL4A2	collagen, type IV, alpha 2	phosphate transport (b)	extracellular matrix structural constituent (m)	collagen type IV (c)	extracellular matrix organization and biogenesis (b)	collagen (c)	cytoplasm (c)
284	731	1181	2352	ANGPT1	angiopoietin 1	signal transduction (b)	angiogenesis (b)	receptor binding (m)
4201	731	1108	2921	MEA	male-enhanced antigen	development (b)	spermatogenesis (b)	male gonad development (b)
51222	731	1130	3150	ZNF219	zinc finger protein 219	nucleus (c)	regulation of transcription, DNA-dependent (b)	zinc ion binding (m)	transcription factor activity (m)
51274	731	1286	1893	KLF3	Kruppel-like factor 3 (basic)	negative regulation of transcription from Pol II promoter (b)	nucleus (c)	development (b)	regulation of transcription, DNA-dependent (b)	zinc ion binding (m)	transcription factor activity (m)
54894	731	1499	3065	FLJ20315	hypothetical protein FLJ20315	ubiquitin ligase complex (c)	protein ubiquitination (b)	zinc ion binding (m)	ubiquitin-protein ligase activity (m)
64102	731	1284	2596	TNMD	tenomodulin	integral to membrane (c)
7436	731	1220	2574	VLDLR	very low density lipoprotein receptor	membrane (c)	neurogenesis (b)	cholesterol metabolism (b)	signal transduction (b)	lipid transport (b)	receptor activity (m)	lipid transporter activity (m)	memory (b)	low-density lipoprotein receptor activity (m)	calcium ion binding (m)	coated pit (c)	integral to membrane (c)	endocytosis (b)
80755	731	1191	1622	MGC2744	hypothetical protein MGC2744	ATP binding (m)	protein biosynthesis (b)	alanyl-tRNA aminoacylation (b)	ligase activity (m)	alanine-tRNA ligase activity (m)
84215	731	959	1935	ZNF541	zinc finger protein 541	nucleus (c)	DNA binding (m)	regulation of transcription, DNA-dependent (b)	zinc ion binding (m)	nucleic acid binding (m)
84217	731	1219	2703	ZMYND12	zinc finger, MYND domain containing 12	binding (m)
10243	730	1066	1798	GPHN	gephyrin	Mo-molybdopterin cofactor biosynthesis (b)	cytoskeleton (c)	catalytic activity (m)
10642	730	1472	3247	IMP-1	IGF-II mRNA-binding protein 1	nucleic acid binding (m)
4124	730	1350	1760	MAN2A1	mannosidase, alpha, class 2A, member 1	glycoprotein biosynthesis (b)	Golgi apparatus (c)	integral to membrane (c)	carbohydrate metabolism (b)	membrane fraction (c)	mannosyl-oligosaccharide 1,3-1,6-alpha-mannosidase activity (m)	hydrolase activity, acting on glycosyl bonds (m)	alpha-mannosidase activity (m)
6272	730	1149	2584	SORT1	sortilin 1	intracellular protein transport (b)	endosome (c)	neurotensin receptor activity, G-protein coupled (m)	protein transporter activity (m)	receptor activity (m)	integral to membrane (c)	endocytosis (b)
6469	730	1262	2479	SHH	sonic hedgehog homolog (Drosophila)	intein-mediated protein splicing (b)	peptidase activity (m)	proteolysis and peptidolysis (b)	development (b)	cell-cell signaling (b)	mesoderm cell fate determination (b)	ventral midline development (b)
6774	730	1281	1573	STAT3	signal transducer and activator of transcription 3 (acute-phase response factor)	neurogenesis (b)	nucleus (c)	JAK-STAT cascade (b)	regulation of transcription, DNA-dependent (b)	acute-phase response (b)	hematopoietin/interferon-class (D200-domain) cytokine receptor signal transducer activity (m)	cytoplasm (c)	negative regulation of transcription from Pol II promoter (b)	cell motility (b)	calcium ion binding (m)	signal transducer activity (m)	intracellular signaling cascade (b)	transcription factor activity (m)
80267	730	1310	2547	C1orf22	chromosome 1 open reading frame 22	membrane (c)	peptidase activity (m)	proteolysis and peptidolysis (b)	calcium ion binding (m)	mannosyl-oligosaccharide 1,2-alpha-mannosidase activity (m)	N-linked glycosylation (b)
8502	730	1388	2704	PKP4	plakophilin 4	cytoskeleton (c)	cell adhesion (b)	protein binding (m)	intercellular junction (c)	structural molecule activity (m)
8936	730	1459	1830	WASF1	WAS protein family, member 1	actin binding (m)	cell motility (b)	actin cytoskeleton (c)	actin filament polymerization (b)	protein complex assembly (b)
9095	730	1075	1075	TBX19	T-box 19	morphogenesis (b)	regulation of transcription from Pol II promoter (b)	nucleus (c)	RNA polymerase II transcription factor activity (m)	transcription factor activity (m)
139065	729	1366	2836	SLITRK4	SLIT and NTRK-like family, member 4	integral to membrane (c)
2128	729	1277	2941	EVX1	eve, even-skipped homeo box homolog 1 (Drosophila)	nucleus (c)	development (b)	regulation of transcription, DNA-dependent (b)	transcription factor activity (m)
2295	729	1399	2982	FOXF2	forkhead box F2	nucleus (c)	transcription coactivator activity (m)	regulation of transcription, DNA-dependent (b)	transcription factor complex (c)	RNA polymerase II transcription factor activity (m)	transcription factor activity (m)	transcription from Pol II promoter (b)
5069	729	1376	2948	PAPPA	pregnancy-associated plasma protein A, pappalysin 1	membrane (c)	pregnancy (b)	extracellular space (c)	cell differentiation (b)	hydrolase activity (m)	metallopeptidase activity (m)	proteolysis and peptidolysis (b)	zinc ion binding (m)
55885	729	1519	3988	LMO3	LIM domain only 3 (rhombotin-like 2)	regulation of transcription, DNA-dependent (b)	zinc ion binding (m)
57447	729	1362	2572	NDRG2	NDRG family member 2	cell differentiation (b)	cytosol (c)	molecular_function unknown (m)
63027	729	1007	1102	C6orf85	chromosome 6 open reading frame 85	transport (b)	integral to membrane (c)	transporter activity (m)
668	729	1304	2356	FOXL2	forkhead box L2	nucleus (c)	regulation of transcription, DNA-dependent (b)	transcription factor activity (m)
10324	728	1175	1912	KBTBD10	kelch repeat and BTB (POZ) domain containing 10	cytoskeleton (c)	striated muscle contraction (b)	protein binding (m)
1834	728	1214	1978	DSPP	dentin sialophosphoprotein	cell adhesion (b)	perception of sound (b)	calcium ion binding (m)	ossification (b)	extracellular matrix (sensu Metazoa) (c)
26038	728	1232	2295	CHD5	chromodomain helicase DNA binding protein 5	neurogenesis (b)	chromatin assembly or disassembly (b)	DNA binding (m)	chromatin remodeling (b)	ATP binding (m)	regulation of transcription, DNA-dependent (b)	protein ubiquitination (b)	helicase activity (m)	ATP-dependent helicase activity (m)	chromatin binding (m)	zinc ion binding (m)	chromatin modification (b)	nucleus (c)	chromatin (c)	ubiquitin-protein ligase activity (m)	ubiquitin ligase complex (c)
26261	728	1401	3275	FBXO24	F-box protein 24	ubiquitin ligase complex (c)	protein ubiquitination (b)	ubiquitin-protein ligase activity (m)
3234	728	1350	3506	HOXD8	homeo box D8	nucleus (c)	development (b)	regulation of transcription, DNA-dependent (b)	determination of anterior/posterior axis, embryo (b)	transcription factor activity (m)
391	728	773	1903	RHOG	ras homolog gene family, member G (rho G)	Rho protein signal transduction (b)	regulation of cell cycle (b)	GTP binding (m)	positive regulation of cell proliferation (b)	GTPase activity (m)
51005	728	1040	2216	CGI-14	CGI-14 protein	hydrolase activity (m)	N-acetylglucosamine-6-phosphate deacetylase activity (m)	N-acetylglucosamine metabolism (b)
54567	728	1477	3192	DLL4	delta-like 4 (Drosophila)	circulation (b)	cell differentiation (b)	signal transduction (b)	integral to membrane (c)	Notch binding (m)
5476	728	1198	2735	PPGB	protective protein for beta-galactosidase (galactosialidosis)	intracellular protein transport (b)	endoplasmic reticulum (c)	hydrolase activity (m)	proteolysis and peptidolysis (b)	lysosome (c)	enzyme activator activity (m)	carboxypeptidase C activity (m)	intracellular transporter activity (m)
6238	728	1319	2687	RRBP1	ribosome binding protein 1 homolog 180kDa (dog)	protein targeting (b)	ribosome receptor activity (m)	signal transduction (b)	integral to endoplasmic reticulum membrane (c)	protein transport (b)
7273	728	1259	2704	TTN	titin	membrane (c)	ATP binding (m)	hematopoietin/interferon-class (D200-domain) cytokine receptor activity (m)	striated muscle contraction (b)	protein-tyrosine kinase activity (m)	Z disc (c)	carbohydrate metabolism (b)	structural constituent of muscle (m)	calmodulin binding (m)	regulation of striated muscle contraction (b)	cytoskeleton (c)	protein amino acid phosphorylation (b)	muscle development (b)	sarcomere (c)	response to oxidative stress (b)	protein serine/threonine kinase activity (m)	peroxidase activity (m)	myosin binding (m)	structural molecule activity (m)	cation transporter activity (m)
9675	728	1246	2302	KIAA0406	KIAA0406 gene product	binding (m)
23632	727	1371	1869	CA14	carbonic anhydrase XIV	lyase activity (m)	integral to membrane (c)	zinc ion binding (m)	one-carbon compound metabolism (b)	carbonate dehydratase activity (m)
2908	727	1328	3068	NR3C1	nuclear receptor subfamily 3, group C, member 1 (glucocorticoid receptor)	mitochondrial matrix (c)	nucleus (c)	signal transduction (b)	regulation of transcription, DNA-dependent (b)	cytoplasm (c)	glucocorticoid receptor activity (m)	inflammatory response (b)	transcription from Pol II promoter (b)	transcription factor activity (m)	steroid binding (m)
3280	727	1096	2808	HES1	hairy and enhancer of split 1, (Drosophila)	neurogenesis (b)	nucleus (c)	DNA binding (m)	regulation of transcription, DNA-dependent (b)
51341	727	1132	1132	ZBTB7	zinc finger and BTB domain containing 7	nucleus (c)	DNA binding (m)	protein binding (m)	regulation of transcription, DNA-dependent (b)	zinc ion binding (m)
56262	727	865	1357	LRRC8	leucine rich repeat containing 8	integral to membrane (c)
8615	727	1315	1899	VDP	vesicle docking protein p115	membrane (c)	intracellular protein transport (b)	protein transporter activity (m)	vesicle docking during exocytosis (b)	cytoplasm (c)	binding (m)	Golgi membrane (c)
9079	727	1455	2539	LDB2	LIM domain binding 2	nucleus (c)	development (b)	transcription cofactor activity (m)
9478	727	1187	1931	CABP1	calcium binding protein 1 (calbrain)	calcium ion binding (m)	enzyme inhibitor activity (m)
1004	726	1402	2958	CDH6	cadherin 6, type 2, K-cadherin (fetal kidney)	cell adhesion (b)	protein binding (m)	homophilic cell adhesion (b)	calcium ion binding (m)	integral to membrane (c)
23365	726	1387	2957	ARHGEF12	Rho guanine nucleotide exchange factor (GEF) 12	protein binding (m)	GTPase activator activity (m)
56999	726	1348	2518	ADAMTS9	a disintegrin-like and metalloprotease (reprolysin type) with thrombospondin type 1 motif, 9	hydrolase activity (m)	metalloendopeptidase activity (m)	development (b)	glycoprotein catabolism (b)	zinc ion binding (m)	extracellular matrix (sensu Metazoa) (c)
6258	726	1305	2771	RXRG	retinoid X receptor, gamma	steroid hormone receptor activity (m)	nucleus (c)	retinoid-X receptor activity (m)	regulation of transcription, DNA-dependent (b)	steroid binding (m)	transcription factor activity (m)
6792	726	1402	2391	CDKL5	cyclin-dependent kinase-like 5	ATP binding (m)	protein serine/threonine kinase activity (m)	protein amino acid phosphorylation (b)	transferase activity (m)
7071	726	1381	2114	KLF10	Kruppel-like factor 10	nucleus (c)	regulation of transcription, DNA-dependent (b)	cell-cell signaling (b)	negative regulation of transcription from Pol II promoter (b)	transforming growth factor beta receptor signaling pathway (b)	cell proliferation (b)	zinc ion binding (m)	skeletal development (b)	transcription factor activity (m)	negative regulation of cell proliferation (b)
784	726	1211	2740	CACNB3	calcium channel, voltage-dependent, beta 3 subunit	voltage-gated calcium channel activity (m)	calcium ion transport (b)	membrane fraction (c)	ion transport (b)	voltage-gated calcium channel complex (c)
9120	726	1125	2375	SLC16A6	solute carrier family 16 (monocarboxylic acid transporters), member 6	transport (b)	integral to plasma membrane (c)	integral to membrane (c)	monocarboxylic acid transporter activity (m)	monocarboxylic acid transport (b)	membrane fraction (c)	symporter activity (m)	transporter activity (m)
10134	725	1533	3055	BCAP31	B-cell receptor-associated protein 31	intracellular protein transport (b)	endoplasmic reticulum (c)	integral to plasma membrane (c)	immune response (b)	receptor binding (m)	apoptosis (b)
11179	725	1463	2665	ZNF277	zinc finger protein (C2H2 type) 277	nucleus (c)	regulation of transcription, DNA-dependent (b)	receptor activity (m)	zinc ion binding (m)	transcription factor activity (m)	nucleic acid binding (m)
203430	725	1280	3032	ZCCHC5	zinc finger, CCHC domain containing 5	nucleic acid binding (m)
25960	725	1113	1503	GPR124	G protein-coupled receptor 124	receptor activity (m)	integral to membrane (c)	neuropeptide signaling pathway (b)	G-protein coupled receptor activity (m)
2887	725	1360	2616	GRB10	growth factor receptor-bound protein 10	SH3/SH2 adaptor protein activity (m)	insulin receptor signaling pathway (b)	cell-cell signaling (b)	intracellular signaling cascade (b)	plasma membrane (c)	cytoplasm (c)
3236	725	1586	3707	HOXD10	homeo box D10	nucleus (c)	development (b)	regulation of transcription, DNA-dependent (b)	RNA polymerase II transcription factor activity (m)	transcription factor activity (m)
5071	725	1213	1980	PARK2	Parkinson disease (autosomal recessive, juvenile) 2, parkin	ubiquitin-dependent protein catabolism (b)	central nervous system development (b)	ubiquitin cycle (b)	ligase activity (m)	ubiquitin-protein ligase activity (m)
5207	725	1321	3333	PFKFB1	6-phosphofructo-2-kinase/fructose-2,6-biphosphatase 1	fructose 2,6-bisphosphate metabolism (b)	fructose-2,6-bisphosphate 2-phosphatase activity (m)	hydrolase activity (m)	metabolism (b)	ATP binding (m)	kinase activity (m)	transferase activity (m)
7021	725	1360	3115	TFAP2B	transcription factor AP-2 beta (activating enhancer binding protein 2 beta)	neurogenesis (b)	regulation of transcription from Pol II promoter (b)	nucleus (c)	transcription coactivator activity (m)	transcription factor activity (m)
8028	725	1394	3433	MLLT10	myeloid/lymphoid or mixed-lineage leukemia (trithorax homolog, Drosophila); translocated to, 10	nucleus (c)	DNA binding (m)	regulation of transcription, DNA-dependent (b)	transcription factor activity (m)
8324	725	1443	3122	FZD7	frizzled homolog 7 (Drosophila)	G-protein coupled receptor protein signaling pathway (b)	development (b)	Wnt receptor activity (m)	integral to membrane (c)	frizzled signaling pathway (b)	plasma membrane (c)	G-protein coupled receptor activity (m)
91851	725	1405	2591	CHRDL1	chordin-like 1	development (b)
1287	724	1465	3166	COL4A5	collagen, type IV, alpha 5 (Alport syndrome)	phosphate transport (b)	extracellular matrix structural constituent (m)	collagen type IV (c)	collagen (c)	cytoplasm (c)
2119	724	1309	2522	ETV5	ets variant gene 5 (ets-related molecule)	nucleus (c)	regulation of transcription, DNA-dependent (b)	transcription factor activity (m)
2239	724	1415	2485	GPC4	glypican 4	morphogenesis (b)	cell proliferation (b)	integral to plasma membrane (c)	extracellular matrix (sensu Metazoa) (c)
26050	724	1398	3075	SLITRK5	SLIT and NTRK-like family, member 5	integral to membrane (c)
6670	724	981	1168	SP3	Sp3 transcription factor	nucleus (c)	DNA binding (m)	regulation of transcription, DNA-dependent (b)	zinc ion binding (m)	transcriptional repressor activity (m)	transcriptional activator activity (m)
7471	724	1144	2415	WNT1	wingless-type MMTV integration site family, member 1	morphogenesis (b)	frizzled-2 signaling pathway (b)	extracellular region (c)	signal transducer activity (m)	central nervous system development (b)	spermatogenesis (b)	soluble fraction (c)
90134	724	1333	2585	KCNH7	potassium voltage-gated channel, subfamily H (eag-related), member 7	membrane (c)	potassium ion transport (b)	voltage-gated potassium channel activity (m)	signal transduction (b)	regulation of transcription, DNA-dependent (b)	cation transport (b)	integral to membrane (c)	signal transducer activity (m)
140686	723	960	1704	WFDC3	WAP four-disulfide core domain 3	serine-type endopeptidase inhibitor activity (m)
2309	723	1393	2475	FOXO3A	forkhead box O3A	nucleus (c)	regulation of transcription, DNA-dependent (b)	induction of apoptosis (b)	cytoplasm (c)	transcription factor activity (m)	apoptosis (b)	transcription from Pol II promoter (b)
3760	723	1444	3137	KCNJ3	potassium inwardly-rectifying channel, subfamily J, member 3	potassium ion transport (b)	voltage-gated ion channel activity (m)	potassium channel activity (m)	integral to membrane (c)	G-protein activated inward rectifier potassium channel activity (m)	ion transport (b)	voltage-gated potassium channel complex (c)
3778	723	1310	2678	KCNMA1	potassium large conductance calcium-activated channel, subfamily M, alpha member 1	membrane (c)	magnesium ion binding (m)	potassium ion transport (b)	voltage-gated potassium channel activity (m)	calcium-activated potassium channel activity (m)	cation transport (b)	protein binding (m)	calcium ion binding (m)	integral to membrane (c)	voltage-gated potassium channel complex (c)
55139	723	1437	2819	FLJ10415	hypothetical protein FLJ10415	nucleus (c)	zinc ion binding (m)	nucleic acid binding (m)
56906	723	1146	2962	THAP10	THAP domain containing 10	DNA binding (m)
64111	723	1262	1823	C7orf9	chromosome 7 open reading frame 9	membrane (c)	neuropeptide signaling pathway (b)	G-protein coupled receptor activity (m)
7545	723	1593	3550	ZIC1	Zic family member 1 (odd-paired homolog, Drosophila)	behavior (b)	pattern specification (b)	nucleus (c)	inner ear morphogenesis (b)	neuronal lineage restriction (b)	regulation of smoothened signaling pathway (b)	zinc ion binding (m)	brain development (b)	transcription factor activity (m)
80204	723	1398	3087	FBXO11	F-box protein 11	ubiquitin cycle (b)	ubiquitin-protein ligase activity (m)
10488	722	1373	3265	CREB3	cAMP responsive element binding protein 3	endoplasmic reticulum (c)	nucleus (c)	DNA binding (m)	sensory perception (b)	regulation of transcription, DNA-dependent (b)	transcription from Pol II promoter (b)	translation activator activity (m)	transcription (b)	integral to membrane (c)	chemotaxis (b)
1540	722	1084	2234	CYLD	cylindromatosis (turban tumor syndrome)	cytoskeleton (c)	negative regulation of cell cycle (b)	hydrolase activity (m)	ubiquitin-dependent protein catabolism (b)	cysteine-type endopeptidase activity (m)	ubiquitin thiolesterase activity (m)	ubiquitin cycle (b)
23174	722	1315	1861	ZCCHC14	zinc finger, CCHC domain containing 14	nucleic acid binding (m)
26047	722	1399	2315	CNTNAP2	contactin associated protein-like 2	cell adhesion (b)	protein binding (m)	transmission of nerve impulse (b)	neuronal cell recognition (b)	integral to membrane (c)	structural molecule activity (m)
3547	722	1177	2897	IGSF1	immunoglobulin superfamily, member 1	cell adhesion (b)	integral to plasma membrane (c)
54708	722	838	1302	2005-03-05	membrane-associated ring finger (C3HC4) 5	ubiquitin ligase complex (c)	protein ubiquitination (b)	zinc ion binding (m)	ubiquitin-protein ligase activity (m)
54890	722	818	1431	FLJ20308	hypothetical protein FLJ20308	oxidoreductase activity (m)
8862	722	1159	1734	APLN	apelin, AGTRL1 ligand	lactation (b)	signal transduction (b)	immune response (b)	hormone activity (m)
9882	722	1112	2285	TBC1D4	TBC1 domain family, member 4	GTPase activator activity (m)
2103	721	924	1530	ESRRB	estrogen-related receptor beta	steroid hormone receptor activity (m)	nucleus (c)	regulation of transcription, DNA-dependent (b)	steroid binding (m)	transcription factor activity (m)
3910	721	1096	2078	LAMA4	laminin, alpha 4	basal lamina (c)	extracellular matrix structural constituent (m)	regulation of cell migration (b)	protein binding (m)	regulation of embryonic development (b)	laminin-1 (c)	receptor binding (m)	regulation of cell adhesion (b)
4756	721	1446	2861	NEO1	neogenin homolog 1 (chicken)	cell adhesion (b)	cell motility (b)	integral to plasma membrane (c)	protein binding (m)	development (b)	cell-cell signaling (b)
4763	721	922	2020	NF1	neurofibromin 1 (neurofibromatosis, von Recklinghausen disease, Watson disease)	negative regulation of cell cycle (b)	enzyme inhibitor activity (m)	Ras GTPase activator activity (m)	Ras protein signal transduction (b)	cytoplasm (c)	negative regulation of cell proliferation (b)
54897	721	1196	3271	FLJ20321	hypothetical protein FLJ20321	nucleus (c)	zinc ion binding (m)	nucleic acid binding (m)
6048	721	1224	2852	RNF5	ring finger protein 5	protein binding (m)	ubiquitin ligase complex (c)	protein ubiquitination (b)	zinc ion binding (m)	ubiquitin-protein ligase activity (m)
7091	721	964	2352	TLE4	transducin-like enhancer of split 4 (E(sp1) homolog, Drosophila)	nucleus (c)	regulation of transcription, DNA-dependent (b)	molecular_function unknown (m)	frizzled signaling pathway (b)
9314	721	1127	2428	KLF4	Kruppel-like factor 4 (gut)	negative regulation of transcription, DNA-dependent (b)	nucleus (c)	mesoderm cell fate determination (b)	transcriptional activator activity (m)	nucleic acid binding (m)	zinc ion binding (m)	transcriptional repressor activity (m)	transcription factor activity (m)	negative regulation of cell proliferation (b)
9913	721	1142	2262	STAF65(gamma)	SPTF-associated factor 65 gamma	nucleus (c)	regulation of transcription, DNA-dependent (b)	molecular_function unknown (m)
1106	720	1269	2954	CHD2	chromodomain helicase DNA binding protein 2	regulation of transcription from Pol II promoter (b)	chromatin assembly or disassembly (b)	nucleus (c)	hydrolase activity (m)	ATP binding (m)	chromatin binding (m)	chromatin (c)	chromosome organization and biogenesis (sensu Eukaryota) (b)	helicase activity (m)	ATP-dependent DNA helicase activity (m)
1942	720	1327	2066	EFNA1	ephrin-A1	membrane (c)	ephrin receptor binding (m)	integral to plasma membrane (c)	cell-cell signaling (b)
1960	720	1540	3176	EGR3	early growth response 3	circadian rhythm (b)	nucleus (c)	regulation of transcription, DNA-dependent (b)	zinc ion binding (m)	muscle development (b)	transcription factor activity (m)
2045	720	1416	3214	EPHA7	EPH receptor A7	transmembrane receptor protein tyrosine kinase signaling pathway (b)	ATP binding (m)	receptor activity (m)	integral to membrane (c)	protein amino acid phosphorylation (b)	ephrin receptor activity (m)	transferase activity (m)
22865	720	1338	1888	SLITRK3	SLIT and NTRK-like family, member 3	integral to membrane (c)
4091	720	1319	2420	SMAD6	SMAD, mothers against DPP homolog 6 (Drosophila)	transforming growth factor beta receptor, inhibitory cytoplasmic mediator activity (m)	protein binding (m)	regulation of transcription, DNA-dependent (b)	intracellular (c)	signal transducer activity (m)	receptor signaling protein serine/threonine kinase signaling protein activity (m)
51176	720	1370	3334	LEF1	lymphoid enhancer-binding factor 1	nucleus (c)	regulation of transcription, DNA-dependent (b)	Wnt receptor signaling pathway (b)	transcription factor activity (m)
5716	720	1391	2639	PSMD10	proteasome (prosome, macropain) 26S subunit, non-ATPase, 10	cytosol (c)	proteasome regulatory particle (sensu Eukaryota) (c)
57614	720	1377	2751	KIAA1468	KIAA1468	binding (m)
8906	720	1471	3266	AP1G2	adaptor-related protein complex 1, gamma 2 subunit	membrane (c)	vesicle-mediated transport (b)	intracellular protein transport (b)	protein binding (m)	transport vesicle (c)	coated pit (c)	Golgi vesicle (c)	endocytosis (b)	AP-1 adaptor complex (c)	protein complex assembly (b)
9472	720	1245	1373	AKAP6	A kinase (PRKA) anchor protein 6	protein targeting (b)	protein kinase A binding (m)	nuclear membrane (c)	sarcoplasmic reticulum (c)
135228	719	1202	1202	CD109	CD109 antigen (Gov platelet alloantigens)	endopeptidase inhibitor activity (m)
2000	719	1256	1999	ELF4	E74-like factor 4 (ets domain transcription factor)	nucleus (c)	transcription coactivator activity (m)	regulation of transcription, DNA-dependent (b)	transcription factor activity (m)	transcription from Pol II promoter (b)
222663	719	1223	1970	SCUBE3	signal peptide, CUB domain, EGF-like 3	membrane (c)	blood coagulation (b)	calcium ion binding (m)	transmembrane receptor activity (m)
25925	719	1331	3204	ZNF521	zinc finger protein 521	nucleus (c)	zinc ion binding (m)	nucleic acid binding (m)
3623	719	1598	3293	INHA	inhibin, alpha	neurogenesis (b)	growth factor activity (m)	negative regulation of cell cycle (b)	hemoglobin biosynthesis (b)	cell surface receptor linked signal transduction (b)	cell cycle arrest (b)	hormone activity (m)	positive regulation of follicle-stimulating hormone secretion (b)	protein binding (m)	negative regulation of macrophage differentiation (b)	extracellular region (c)	induction of apoptosis (b)	activin inhibitor activity (m)	response to external stimulus (b)	cytokine activity (m)	cell differentiation (b)	cell-cell signaling (b)	ovarian follicle development (b)	negative regulation of phosphorylation (b)	negative regulation of follicle-stimulating hormone secretion (b)	erythrocyte differentiation (b)	negative regulation of B-cell differentiation (b)	skeletal development (b)	negative regulation of interferon-gamma biosynthesis (b)
79412	719	1204	1278	KREMEN2	kringle containing transmembrane protein 2	Wnt receptor signaling pathway (b)	integral to membrane (c)
81846	719	1211	2545	SBF2	SET binding factor 2	inositol or phosphatidylinositol phosphatase activity (m)	phospholipid dephosphorylation (b)
84922	719	1203	2649	FLJ14768	hypothetical protein FLJ14768	nucleus (c)	zinc ion binding (m)	nucleic acid binding (m)
84969	719	1389	2700	C20orf100	chromosome 20 open reading frame 100	nucleus (c)	DNA binding (m)	regulation of transcription, DNA-dependent (b)	chromatin (c)
10216	718	1145	2709	PRG4	proteoglycan 4	extracellular space (c)	cell proliferation (b)
1850	718	1179	1258	DUSP8	dual specificity phosphatase 8	MAP kinase phosphatase activity (m)	nucleus (c)	hydrolase activity (m)	protein amino acid dephosphorylation (b)	protein tyrosine phosphatase activity (m)	cytoplasm (c)	inactivation of MAPK (b)
2012	718	1114	2233	EMP1	epithelial membrane protein 1	epidermis development (b)	cell proliferation (b)	development (b)	integral to membrane (c)	cell death (b)	membrane fraction (c)	cell growth (b)
23266	718	1415	3039	LPHN2	latrophilin 2	membrane (c)	latrotoxin receptor activity (m)	sugar binding (m)	integral to membrane (c)	neuropeptide signaling pathway (b)	G-protein coupled receptor activity (m)
2627	718	1377	3199	GATA6	GATA binding protein 6	nucleus (c)	positive regulation of transcription (b)	regulation of transcription, DNA-dependent (b)	zinc ion binding (m)	muscle development (b)	transcriptional activator activity (m)	transcription factor activity (m)
28316	718	1037	2724	CDH20	cadherin 20, type 2	protein binding (m)	homophilic cell adhesion (b)	calcium ion binding (m)	integral to membrane (c)
51422	718	1207	1364	PRKAG2	protein kinase, AMP-activated, gamma 2 non-catalytic subunit	molecular_function unknown (m)	cholesterol biosynthesis (b)	fatty acid biosynthesis (b)	cellular_component unknown (c)
54453	718	1346	2482	RIN2	Ras and Rab interactor 2	endocytosis (b)	Rab guanyl-nucleotide exchange factor activity (m)	intracellular signaling cascade (b)	GTPase activator activity (m)
55144	718	1285	1752	LRRC5	leucine rich repeat containing 5	integral to membrane (c)
57804	718	1313	2729	POLD4	polymerase (DNA-directed), delta 4	nucleus (c)	DNA replication (b)	delta DNA polymerase activity (m)
59067	718	967	2013	IL21	interleukin 21	nucleus (c)	signal transduction (b)	cytokine activity (m)	lymph gland development (b)
6932	718	1208	2907	TCF7	transcription factor 7 (T-cell specific, HMG-box)	regulation of transcription from Pol II promoter (b)	nucleus (c)	DNA binding (m)	regulation of transcription, DNA-dependent (b)	Wnt receptor signaling pathway (b)	immune response (b)	RNA polymerase II transcription factor activity (m)	transcription factor activity (m)
8626	718	1408	1879	TP73L	tumor protein p73-like	nucleus (c)	development (b)	regulation of transcription, DNA-dependent (b)	transcription factor activity (m)	apoptosis (b)
10150	717	1381	2414	MBNL2	muscleblind-like 2 (Drosophila)	nucleic acid binding (m)
1740	717	1391	2242	DLG2	discs, large homolog 2, chapsyn-110 (Drosophila)	protein binding (m)	plasma membrane (c)	guanylate kinase activity (m)
2891	717	1283	2809	GRIA2	glutamate receptor, ionotropic, AMPA 2	potassium ion transport (b)	signal transduction (b)	potassium channel activity (m)	receptor activity (m)	alpha-amino-3-hydroxy-5-methyl-4-isoxazole propionate selective glutamate receptor activity (m)	ion transport (b)	ion channel activity (m)	integral to membrane (c)	synaptic transmission (b)	ionotropic glutamate receptor activity (m)	glutamate-gated ion channel activity (m)	kainate selective glutamate receptor activity (m)	plasma membrane (c)	transporter activity (m)
50863	717	1260	3237	HNT	neurotrimin	cell adhesion (b)	integral to plasma membrane (c)	protein binding (m)	neuronal cell recognition (b)
7010	717	1019	1741	TEK	TEK tyrosine kinase, endothelial (venous malformations, multiple cutaneous and mucosal)	signal transduction (b)	ATP binding (m)	kinase activity (m)	receptor activity (m)	cell-cell signaling (b)	protein amino acid phosphorylation (b)	transmembrane receptor protein tyrosine kinase signaling pathway (b)	integral to plasma membrane (c)	transferase activity (m)	structural molecule activity (m)	transmembrane receptor protein tyrosine kinase activity (m)
84961	717	1030	3032	FBXL20	F-box and leucine-rich repeat protein 20	ubiquitin cycle (b)
93	717	975	1297	ACVR2B	activin A receptor, type IIB	integral to plasma membrane (c)	ATP binding (m)	protein binding (m)	receptor activity (m)	protein amino acid phosphorylation (b)	transforming growth factor beta receptor activity (m)	transferase activity (m)	transmembrane receptor protein serine/threonine kinase signaling pathway (b)
9353	717	1442	3053	SLIT2	slit homolog 2 (Drosophila)	neurogenesis (b)	induction of negative chemotaxis (b)	perception of smell (b)	extracellular space (c)	motor axon guidance (b)	positive regulation of axonogenesis (b)	receptor binding (m)	cell adhesion (b)	glia cell migration (b)	protein binding (m)	neuronal cell recognition (b)	calcium ion binding (m)	mesoderm migration (b)	ureteric bud development (b)	structural molecule activity (m)	chemotaxis (b)
153572	716	1231	2688	IRX2	iroquois homeobox protein 2	nucleus (c)	regulation of transcription, DNA-dependent (b)	transcription factor activity (m)
3006	716	1189	2058	HIST1H1C	histone 1, H1c	nucleus (c)	DNA binding (m)	nucleosome assembly (b)	chromosome organization and biogenesis (sensu Eukaryota) (b)	chromosome (c)	nucleosome (c)
3678	716	1215	2740	ITGA5	integrin, alpha 5 (fibronectin receptor, alpha polypeptide)	integrin complex (c)	cell-matrix adhesion (b)	protein binding (m)	receptor activity (m)	integral to membrane (c)	integrin-mediated signaling pathway (b)
3694	716	997	2571	ITGB6	integrin, beta 6	integrin complex (c)	cell-matrix adhesion (b)	protein binding (m)	receptor activity (m)	integral to membrane (c)	integrin-mediated signaling pathway (b)
4709	716	1135	2900	NDUFB3	NADH dehydrogenase (ubiquinone) 1 beta subcomplex, 3, 12kDa	mitochondrial electron transport, NADH to ubiquinone (b)	NADH dehydrogenase activity (m)	mitochondrion (c)	NADH dehydrogenase (ubiquinone) activity (m)	oxidoreductase activity (m)
5168	716	1328	2660	ENPP2	ectonucleotide pyrophosphatase/phosphodiesterase 2 (autotaxin)	G-protein coupled receptor protein signaling pathway (b)	nucleotide diphosphatase activity (m)	nucleotide metabolism (b)	nucleic acid binding (m)	cell motility (b)	hydrolase activity (m)	integral to plasma membrane (c)	phosphodiesterase I activity (m)	chemotaxis (b)	transcription factor binding (m)	endonuclease activity (m)	phosphate metabolism (b)
6094	716	1440	3313	ROM1	retinal outer segment membrane protein 1	G-protein coupled photoreceptor activity (m)	cell adhesion (b)	integral to plasma membrane (c)	protein binding (m)	visual perception (b)
7059	716	1309	3395	THBS3	thrombospondin 3	cell-matrix adhesion (b)	cell motility (b)	protein binding (m)	calcium ion binding (m)	heparin binding (m)	structural molecule activity (m)	extracellular matrix (sensu Metazoa) (c)
7205	716	1499	2251	TRIP6	thyroid hormone receptor interactor 6	thyroid hormone receptor binding (m)	protein binding (m)	zinc ion binding (m)	biological_process unknown (b)	cellular_component unknown (c)
9435	716	1287	2379	CHST2	carbohydrate (N-acetylglucosamine-6-O) sulfotransferase 2	sulfotransferase activity (m)	integral to membrane (c)	transferase activity (m)
10563	715	965	2040	CXCL13	chemokine (C-X-C motif) ligand 13 (B-cell chemoattractant)	cell-cell signaling (b)	positive regulation of cytosolic calcium ion concentration (b)	extracellular region (c)	chemokine activity (m)	chemotaxis (b)	soluble fraction (c)	inflammatory response (b)
11161	715	1131	2176	C14orf1	chromosome 14 open reading frame 1	molecular_function unknown (m)	integral to membrane (c)	biological_process unknown (b)
116931	715	1453	2095	MED12L	mediator of RNA polymerase II transcription, subunit 12 homolog (yeast)-like	receptor activity (m)
1285	715	1106	2151	COL4A3	collagen, type IV, alpha 3 (Goodpasture antigen)	collagen type IV (c)	cell surface receptor linked signal transduction (b)	cytoplasm (c)	cell proliferation (b)	integrin binding (m)	protein binding (m)	induction of apoptosis (b)	collagen (c)	negative regulation of cell proliferation (b)	extracellular matrix structural constituent (m)	negative regulation of angiogenesis (b)	circulation (b)	phosphate transport (b)	cell adhesion (b)	proteolysis and peptidolysis (b)	serine carboxypeptidase activity (m)	metalloendopeptidase inhibitor activity (m)	perception of sound (b)	caspase activation (b)
1758	715	1306	2324	DMP1	dentin matrix acidic phosphoprotein	integrin binding (m)	extracellular matrix organization and biogenesis (b)	calcium ion binding (m)	ossification (b)	extracellular matrix (sensu Metazoa) (c)
28973	715	1640	3657	MRPS18B	mitochondrial ribosomal protein S18B	ribosome (c)	protein biosynthesis (b)	mitochondrial small ribosomal subunit (c)	intracellular (c)	mitochondrion (c)	structural constituent of ribosome (m)
29934	715	1148	2256	SNX12	sorting nexin 12	intracellular signaling cascade (b)	protein transport (b)
5013	715	1512	3473	OTX1	orthodenticle homolog 1 (Drosophila)	nucleus (c)	development (b)	regulation of transcription, DNA-dependent (b)	transcription factor activity (m)
8479	715	767	1251	HIRIP3	HIRA interacting protein 3	nucleus (c)
1025	714	882	1729	CDK9	cyclin-dependent kinase 9 (CDC2-related kinase)	nucleus (c)	ATP binding (m)	regulation of cell cycle (b)	protein amino acid phosphorylation (b)	RNA elongation from Pol II promoter (b)	cell proliferation (b)	transcription elongation factor complex (c)	cyclin-dependent protein kinase activity (m)	protein binding (m)	transferase activity (m)	transcription initiation from Pol II promoter (b)
1184	714	1505	2319	CLCN5	chloride channel 5 (nephrolithiasis 2, X-linked, Dent disease)	chloride transport (b)	integral to plasma membrane (c)	excretion (b)	voltage-gated chloride channel activity (m)	ion transport (b)
186	714	1322	3227	AGTR2	angiotensin II receptor, type 2	regulation of blood pressure (b)	behavior (b)	G-protein coupled receptor protein signaling pathway (b)	rhodopsin-like receptor activity (m)	integral to plasma membrane (c)	protein kinase inhibitor activity (m)	angiotensin type II receptor activity (m)	apoptosis (b)
23095	714	1135	1339	KIF1B	kinesin family member 1B	microtubule-based movement (b)	ATP binding (m)	kinesin binding (m)	microtubule binding (m)	neuromuscular synaptic transmission (b)	protein binding (m)	microtubule associated complex (c)	embryonic development (b)	microtubule motor activity (m)	anterograde axon cargo transport (b)	mitochondrion (c)	nerve-nerve synaptic transmission (b)	cytoplasmic vesicle membrane (c)	ATPase activity (m)
3217	714	1584	4292	HOXB7	homeo box B7	nucleus (c)	development (b)	regulation of transcription, DNA-dependent (b)	transcription factor activity (m)
5097	714	1454	3629	PCDH1	protocadherin 1 (cadherin-like 1)	membrane (c)	neurogenesis (b)	DNA binding (m)	regulation of transcription, DNA-dependent (b)	transcriptional elongation regulator activity (m)	cell-cell signaling (b)	cell adhesion (b)	protein binding (m)	integral to plasma membrane (c)	calcium ion binding (m)	intercellular junction (c)	homophilic cell adhesion (b)
56849	714	935	935	TCEAL7	transcription elongation factor A (SII)-like 7	translation elongation factor activity (m)	biological_process unknown (b)	cellular_component unknown (c)
8092	714	1206	2962	CART1	cartilage paired-class homeoprotein 1	nucleus (c)	transcription corepressor activity (m)	development (b)	regulation of transcription, DNA-dependent (b)	cartilage condensation (b)	brain development (b)	transcription factor activity (m)	transcription from Pol II promoter (b)
9132	714	1384	2372	KCNQ4	potassium voltage-gated channel, KQT-like subfamily, member 4	potassium ion transport (b)	voltage-gated potassium channel activity (m)	perception of sound (b)	cation transport (b)	membrane fraction (c)	voltage-gated potassium channel complex (c)
9355	714	1315	3632	LHX2	LIM homeobox 2	nucleus (c)	regulation of transcription, DNA-dependent (b)	zinc ion binding (m)	transcription factor activity (m)
10067	713	1443	2864	SCAMP3	secretory carrier membrane protein 3	integral to membrane (c)	post-Golgi transport (b)	membrane fraction (c)	protein transport (b)
10476	713	1320	2303	ATP5H	ATP synthase, H+ transporting, mitochondrial F0 complex, subunit d	ATP synthesis coupled proton transport (b)	proton-transporting two-sector ATPase complex (c)	mitochondrion (c)	proton transport (b)	hydrogen-transporting ATPase activity, rotational mechanism (m)	hydrogen-transporting ATP synthase activity, rotational mechanism (m)
114902	713	1312	2918	C1QTNF5	C1q and tumor necrosis factor related protein 5	phosphate transport (b)	cytoplasm (c)
1452	713	1010	1153	CSNK1A1	casein kinase 1, alpha 1	protein-tyrosine kinase activity (m)	ATP binding (m)	protein serine/threonine kinase activity (m)	Wnt receptor signaling pathway (b)	protein amino acid phosphorylation (b)	transferase activity (m)	casein kinase I activity (m)
246175	713	1310	1963	CNOT6L	CCR4-NOT transcription complex, subunit 6-like	magnesium ion binding (m)	nucleus (c)	exonuclease activity (m)	RNA binding (m)	hydrolase activity (m)	regulation of transcription, DNA-dependent (b)
26470	713	1342	2453	SEZ6L2	seizure related 6 homolog (mouse)-like 2	receptor activity (m)	integral to membrane (c)
29925	713	1389	3298	GMPPB	GDP-mannose pyrophosphorylase B	biosynthesis (b)	nucleotidyltransferase activity (m)
387893	713	1269	3094	SET8	PR/SET domain containing protein 8	nucleus (c)	methyltransferase activity (m)	transferase activity (m)	histone-lysine N-methyltransferase activity (m)	chromatin modification (b)
57084	713	1323	2847	SLC17A6	solute carrier family 17 (sodium-dependent inorganic phosphate cotransporter), member 6	transport (b)	integral to membrane (c)	transporter activity (m)
5787	713	835	1317	PTPRB	protein tyrosine phosphatase, receptor type, B	hydrolase activity (m)	integral to plasma membrane (c)	transmembrane receptor protein tyrosine phosphatase activity (m)	protein amino acid dephosphorylation (b)	membrane fraction (c)	phosphate metabolism (b)
65266	713	1490	2661	WNK4	WNK lysine deficient protein kinase 4	regulation of cellular process (b)	protein kinase cascade (b)	ATP binding (m)	protein serine/threonine kinase activity (m)	protein amino acid phosphorylation (b)	tight junction (c)	transferase activity (m)	ion transport (b)
79710	713	1300	2602	ZCWCC2	zinc finger, CW type with coiled-coil domain 2	ATP binding (m)
10274	712	1124	1752	STAG1	stromal antigen 1	nucleus (c)	chromosome segregation (b)	cell cycle (b)	mitosis (b)
164633	712	1331	2709	CABP7	calcium binding protein 7	calcium ion binding (m)
176	712	1212	2857	AGC1	aggrecan 1 (chondroitin sulfate proteoglycan 1, large aggregating proteoglycan, antigen identified by monoclonal antibody A0122)	cell adhesion (b)	sugar binding (m)	hyaluronic acid binding (m)
25855	712	1521	2765	BRMS1	breast cancer metastasis suppressor 1	negative regulation of cell cycle (b)	molecular_function unknown (m)	cellular_component unknown (c)
2660	712	1443	3056	GDF8	growth differentiation factor 8	transforming growth factor beta receptor signaling pathway (b)	growth factor activity (m)	cytokine activity (m)	growth (b)	muscle development (b)
2742	712	1275	2476	GLRA2	glycine receptor, alpha 2	glycine-inhibited chloride channel activity (m)	extracellular ligand-gated ion channel activity (m)	cell surface receptor linked signal transduction (b)	ion transport (b)	ion channel activity (m)	integral to plasma membrane (c)	chloride transport (b)	glycine-gated chloride channel activity (m)	synaptic transmission (b)	GABA-A receptor activity (m)	postsynaptic membrane (c)	neurotransmitter receptor activity (m)
3104	712	1399	2530	HKR3	GLI-Kruppel family member HKR3	nucleus (c)	protein binding (m)	regulation of transcription, DNA-dependent (b)	zinc ion binding (m)	transcription factor activity (m)
394	712	1363	3272	ARHGAP5	Rho GTPase activating protein 5	membrane (c)	Rho GTPase activator activity (m)	Rho protein signal transduction (b)	cell adhesion (b)	cytoplasm (c)	GTPase activity (m)
4841	712	795	795	NONO	non-POU domain containing, octamer-binding	mRNA processing (b)	nucleus (c)	RNA binding (m)	DNA binding (m)	pre-mRNA splicing factor activity (m)	RNA splicing (b)
5495	712	1338	2425	PPM1B	protein phosphatase 1B (formerly 2C), magnesium-dependent, beta isoform	protein serine/threonine phosphatase complex (c)	magnesium ion binding (m)	hydrolase activity (m)	protein phosphatase type 2C activity (m)	protein amino acid dephosphorylation (b)	manganese ion binding (m)
83707	712	1103	2436	MGC11134	tRNA splicing 2' phosphotransferase 1	tRNA splicing (b)	transferase activity, transferring phosphorus-containing groups (m)
84107	712	1547	3933	ZIC4	Zic family member 4	nucleus (c)	DNA binding (m)	zinc ion binding (m)	nucleic acid binding (m)
865	712	807	2262	CBFB	core-binding factor, beta subunit	nucleus (c)	transcription coactivator activity (m)	RNA polymerase II transcription factor activity (m)	transcription factor activity (m)	transcription from Pol II promoter (b)
8675	712	1068	2848	STX16	syntaxin 16	membrane (c)	microsome (c)	protein transporter activity (m)	intra-Golgi transport (b)	Golgi stack (c)	intracellular protein transport (b)	Golgi apparatus (c)	integral to membrane (c)	t-SNARE activity (m)
1795	711	1329	3150	DOCK3	dedicator of cytokinesis 3	GTPase binding (m)	GTP binding (m)	guanyl-nucleotide exchange factor activity (m)
2275	711	1392	2447	FHL3	four and a half LIM domains 3	zinc ion binding (m)	muscle development (b)
26280	711	1332	2083	IL1RAPL2	interleukin 1 receptor accessory protein-like 2	integral to membrane (c)	interleukin-1, Type II, blocking receptor activity (m)	transmembrane receptor activity (m)	central nervous system development (b)
2897	711	1012	2536	GRIK1	glutamate receptor, ionotropic, kainate 1	potassium ion transport (b)	potassium channel activity (m)	receptor activity (m)	central nervous system development (b)	ion transport (b)	ion channel activity (m)	integral to plasma membrane (c)	synaptic transmission (b)	glutamate-gated ion channel activity (m)	kainate selective glutamate receptor activity (m)	glutamate signaling pathway (b)	transporter activity (m)
3222	711	1369	3951	HOXC5	homeo box C5	regulation of transcription from Pol II promoter (b)	nucleus (c)	development (b)	transcription factor activity (m)
467	711	1340	3082	ATF3	activating transcription factor 3	nucleus (c)	DNA binding (m)	transcription corepressor activity (m)	regulation of transcription, DNA-dependent (b)	transcription factor activity (m)
4861	711	1053	1053	NPAS1	neuronal PAS domain protein 1	nucleus (c)	signal transduction (b)	regulation of transcription, DNA-dependent (b)	signal transducer activity (m)	central nervous system development (b)	transcription factor activity (m)
51292	711	1065	1065	GMPR2	guanosine monophosphate reductase 2	GMP reductase activity (m)	catalytic activity (m)	oxidoreductase activity (m)	nucleotide metabolism (b)
54539	711	1347	2407	NDUFB11	NADH dehydrogenase (ubiquinone) 1 beta subcomplex, 11, 17.3kDa	NADH dehydrogenase activity (m)	integral to membrane (c)	mitochondrion (c)	oxidoreductase activity (m)
56658	711	1163	1163	TRIM39	tripartite motif-containing 39	ubiquitin ligase complex (c)	protein ubiquitination (b)	zinc ion binding (m)	ubiquitin-protein ligase activity (m)
6388	711	1160	1268	SDF2	stromal cell-derived factor 2	membrane (c)	protein amino acid glycosylation (b)	extracellular space (c)	dolichyl-phosphate-mannose-protein mannosyltransferase activity (m)
6522	711	1490	3347	SLC4A2	solute carrier family 4, anion exchanger, member 2 (erythrocyte membrane protein band 3-like 1)	membrane (c)	anion transport (b)	inorganic anion exchanger activity (m)	integral to membrane (c)	membrane fraction (c)	antiporter activity (m)	anion transporter activity (m)
678	711	1057	2579	ZFP36L2	zinc finger protein 36, C3H type-like 2	nucleus (c)	cell proliferation (b)	transcription factor activity (m)
781	711	1300	2651	CACNA2D1	calcium channel, voltage-dependent, alpha 2/delta subunit 1	membrane (c)	voltage-gated ion channel activity (m)	receptor activity (m)	ion transport (b)	integral to membrane (c)	calcium channel activity (m)	membrane fraction (c)	dihydropyridine-sensitive calcium channel activity (m)	voltage-gated calcium channel complex (c)
1112	710	1243	2516	CHES1	checkpoint suppressor 1	nucleus (c)	G2 phase of mitotic cell cycle (b)	regulation of transcription, DNA-dependent (b)	DNA damage checkpoint (b)	transcription factor activity (m)
2018	710	1239	2871	EMX2	empty spiracles homolog 2 (Drosophila)	nucleus (c)	development (b)	regulation of transcription, DNA-dependent (b)	transcription factor activity (m)
23421	710	1455	2879	ITGB3BP	integrin beta 3 binding protein (beta3-endonexin)	nucleus (c)	signal transduction (b)	regulation of transcription, DNA-dependent (b)	cytoplasm (c)	apoptosis (b)	cell adhesion (b)	protein C-terminus binding (m)	signal transducer activity (m)	membrane fraction (c)
2551	710	1177	1716	GABPA	GA binding protein transcription factor, alpha subunit 60kDa	nucleus (c)	protein binding (m)	transcription coactivator activity (m)	regulation of transcription, DNA-dependent (b)	RNA polymerase II transcription factor activity (m)	transcription factor activity (m)	transcription from Pol II promoter (b)
2719	710	1141	3578	GPC3	glypican 3	morphogenesis (b)	integral to plasma membrane (c)	extracellular matrix (sensu Metazoa) (c)
4306	710	1447	3395	NR3C2	nuclear receptor subfamily 3, group C, member 2	steroid hormone receptor activity (m)	nucleus (c)	signal transduction (b)	regulation of transcription, DNA-dependent (b)	excretion (b)	sodium ion homeostasis (b)	transcription factor activity (m)	steroid binding (m)
54676	710	1038	1286	GTPBP2	GTP binding protein 2	protein biosynthesis (b)	GTP binding (m)
6453	710	1315	2001	ITSN1	intersectin 1 (SH3 domain protein)	calcium ion binding (m)	endocytosis (b)	guanyl-nucleotide exchange factor activity (m)	cellular_component unknown (c)
7544	710	787	1384	ZFY	zinc finger protein, Y-linked	metal ion binding (m)	nucleus (c)	DNA binding (m)	regulation of transcription, DNA-dependent (b)	transcription regulator activity (m)	zinc ion binding (m)
10309	709	1144	1816	UNG2	uracil-DNA glycosylase 2	nucleus (c)	base-excision repair (b)	regulation of cell cycle (b)	carbohydrate metabolism (b)	uracil DNA N-glycosylase activity (m)	cytokinesis (b)	hydrolase activity, acting on glycosyl bonds (m)
1045	709	1152	2567	CDX2	caudal type homeo box transcription factor 2	organogenesis (b)	nucleus (c)	development (b)	regulation of transcription, DNA-dependent (b)	transcription factor activity (m)	transcription from Pol II promoter (b)
1270	709	1343	3414	CNTF	ciliary neurotrophic factor	neurogenesis (b)	growth factor activity (m)	extracellular space (c)	signal transduction (b)	synaptic transmission (b)	growth (b)	ciliary neurotrophic factor receptor binding (m)	cytoplasm (c)
1620	709	1256	2942	DBC1	deleted in bladder cancer 1	protein binding (m)	cell death (b)	cell cycle (b)	cellular_component unknown (c)
23023	709	794	1994	TMCC1	transmembrane and coiled-coil domains 1	integral to membrane (c)
3931	709	1423	3424	LCAT	lecithin-cholesterol acyltransferase	acyltransferase activity (m)	cholesterol metabolism (b)	protein binding (m)	protein amino acid esterification (b)	extracellular region (c)	transferase activity (m)	phosphatidylcholine-sterol O-acyltransferase activity (m)	lipid metabolism (b)
4675	709	1352	2510	NAP1L3	nucleosome assembly protein 1-like 3	chromatin assembly complex (c)	nucleus (c)	nucleosome assembly (b)
4760	709	1189	2715	NEUROD1	neurogenic differentiation 1	neurogenesis (b)	nucleus (c)	DNA binding (m)	cell differentiation (b)	regulation of transcription, DNA-dependent (b)	RNA polymerase II transcription factor activity (m)
53916	709	1336	2352	RAB4B	RAB4B, member RAS oncogene family	intracellular protein transport (b)	small GTPase mediated signal transduction (b)	intracellular (c)	GTP binding (m)	protein transport (b)	vesicle-mediated transport (b)	GTPase activity (m)
55334	709	1088	2058	SLC39A9	solute carrier family 39 (zinc transporter), member 9	metal ion transporter activity (m)	integral to membrane (c)	metal ion transport (b)
7922	709	1269	2883	SLC39A7	solute carrier family 39 (zinc transporter), member 7	transport (b)	metal ion transporter activity (m)	integral to membrane (c)	membrane fraction (c)	metal ion transport (b)
79798	709	1058	2002	ARMC5	armadillo repeat containing 5	protein binding (m)	binding (m)
89797	709	1247	2752	NAV2	neuron navigator 2	nucleotide binding (m)	nucleoside-triphosphatase activity (m)
90843	709	1257	2669	TCEAL8	transcription elongation factor A (SII)-like 8	translation elongation factor activity (m)
91252	709	1114	1541	SLC39A13	solute carrier family 39 (zinc transporter), member 13	metal ion transporter activity (m)	integral to membrane (c)	metal ion transport (b)
157506	708	1250	2669	RDH10	retinol dehydrogenase 10 (all-trans)	metabolism (b)	oxidoreductase activity (m)
158763	708	1400	3129	FLJ30058	hypothetical protein FLJ30058	GTPase activator activity (m)
2027	708	1329	3546	ENO3	enolase 3 (beta, muscle)	magnesium ion binding (m)	lyase activity (m)	phosphopyruvate hydratase activity (m)	glycolysis (b)	phosphopyruvate hydratase complex (c)
23543	708	1114	2582	RBM9	RNA binding motif protein 9	estrogen receptor signaling pathway (b)	RNA metabolism (b)	nucleus (c)	RNA binding (m)	transcription corepressor activity (m)	regulation of cell proliferation (b)	negative regulation of transcription (b)	transcription factor binding (m)
258	708	890	890	AMBN	ameloblastin, enamel matrix protein	bone mineralization (b)	structural constituent of tooth enamel (m)	odontogenesis (sensu Vertebrata) (b)	extracellular matrix (sensu Metazoa) (c)
4624	708	1433	3058	MYH6	myosin, heavy polypeptide 6, cardiac muscle, alpha (cardiomyopathy, hypertrophic 1)	ATP binding (m)	muscle development (b)	actin binding (m)	muscle myosin (c)	striated muscle contraction (b)	myosin (c)	microfilament motor activity (m)	calmodulin binding (m)	striated muscle thick filament (c)
5202	708	1441	3689	PFDN2	prefoldin 2	prefoldin complex (c)	protein folding (b)	unfolded protein binding (m)
63971	708	984	1950	KIF13A	kinesin family member 13A	microtubule-based movement (b)	microtubule associated complex (c)	ATP binding (m)	microtubule motor activity (m)	protein transport (b)
6508	708	1035	2418	SLC4A3	solute carrier family 4, anion exchanger, member 3	membrane (c)	anion transport (b)	integral to plasma membrane (c)	inorganic anion exchanger activity (m)	membrane fraction (c)	antiporter activity (m)
7283	708	1032	1711	TUBG1	tubulin, gamma 1	tubulin (c)	polar microtubule (c)	microtubule-based movement (b)	spindle pole body (c)	centrosome (c)	structural constituent of cytoskeleton (m)	microtubule nucleation (b)	GTPase activity (m)	meiotic spindle organization and biogenesis (b)	gamma-tubulin complex (c)	protein binding (m)	condensed nuclear chromosome (c)	microtubule polymerization (b)	mitotic spindle organization and biogenesis (b)	GTP binding (m)
81629	708	1193	2339	STK22C	serine/threonine kinase 22C (spermiogenesis associated)	ATP binding (m)	protein serine/threonine kinase activity (m)	sperm capacitation (b)	protein amino acid phosphorylation (b)	intracellular (c)	transferase activity (m)	intracellular signaling cascade (b)	spermatogenesis (b)
83667	708	895	1211	SESN2	sestrin 2	nucleus (c)	cell cycle arrest (b)
8829	708	1342	2868	NRP1	neuropilin 1	neurogenesis (b)	signal transduction (b)	angiogenesis (b)	receptor activity (m)	cell-cell signaling (b)	vascular endothelial growth factor receptor activity (m)	cell adhesion (b)	integral to membrane (c)	membrane fraction (c)	axon guidance (b)	positive regulation of cell proliferation (b)
9878	708	905	1668	C14orf92	chromosome 14 open reading frame 92	nucleus (c)	DNA binding (m)	regulation of transcription, DNA-dependent (b)	chromatin (c)
10174	707	1203	2474	SCAM-1	vinexin beta (SH3-containing adaptor molecule-1)	cell adhesion (b)	protein binding (m)	actin cytoskeleton (c)	structural constituent of cytoskeleton (m)
116	707	1470	3187	ADCYAP1	adenylate cyclase activating polypeptide 1 (pituitary)	pregnancy (b)	adenylate cyclase activation (b)	cell-cell signaling (b)	extracellular region (c)	soluble fraction (c)	neuropeptide hormone activity (m)
116443	707	1273	3022	GRIN3A	glutamate receptor, ionotropic, N-methyl-D-aspartate 3A	membrane (c)	magnesium ion binding (m)	ion channel activity (m)	receptor activity (m)	integral to membrane (c)	synaptic transmission (b)	glutamate-gated ion channel activity (m)	ionotropic glutamate receptor activity (m)	ion transport (b)	transporter activity (m)
2079	707	1218	2056	ERH	enhancer of rudimentary homolog (Drosophila)	regulation of cell cycle (b)	molecular_function unknown (m)	pyrimidine nucleoside metabolism (b)	nucleobase, nucleoside, nucleotide and nucleic acid metabolism (b)
2824	707	1360	1461	GPM6B	glycoprotein M6B	neurogenesis (b)	molecular_function unknown (m)	integral to membrane (c)
375790	707	1354	3163	AGRN	agrin	basal lamina (c)	receptor clustering (b)	acetylcholine receptor signaling, muscarinic pathway (b)	signal transduction (b)	laminin binding (m)	structural constituent of cytoskeleton (m)	clustering of voltage-gated sodium channels (b)	cell adhesion (b)	calcium ion binding (m)	synaptic transmission (b)	synapse organization and biogenesis (b)
5030	707	1045	2799	P2RY4	pyrimidinergic receptor P2Y, G-protein coupled, 4	rhodopsin-like receptor activity (m)	integral to plasma membrane (c)	positive regulation of cytosolic calcium ion concentration (b)	uridine nucleotide receptor activity (m)
6656	707	1339	3204	SOX1	SRY (sex determining region Y)-box 1	nucleus (c)	DNA binding (m)	regulation of transcription, DNA-dependent (b)	establishment and/or maintenance of chromatin architecture (b)	transcription factor activity (m)
7345	707	1124	1689	UCHL1	ubiquitin carboxyl-terminal esterase L1 (ubiquitin thiolesterase)	ubiquitin thiolesterase activity (m)	cytoplasm (c)	ubiquitin binding (m)	ubiquitin-dependent protein catabolism (b)	hydrolase activity (m)	cysteine-type endopeptidase activity (m)	protein deubiquitination (b)	omega peptidase activity (m)
7391	707	1366	3542	USF1	upstream transcription factor 1	specific RNA polymerase II transcription factor activity (m)	nucleus (c)	DNA binding (m)	regulation of transcription, DNA-dependent (b)	transcription from Pol II promoter (b)
84063	707	1305	1929	KIRREL2	kin of IRRE like 2 (Drosophila)	cell adhesion (b)	integral to membrane (c)
85414	707	1118	1934	PCANAP6	prostate cancer associated protein 6	integral to membrane (c)
85456	707	1340	3261	TNKS1BP1	tankyrase 1 binding protein 1, 182kDa	nuclear telomeric heterochromatin (c)	nucleus (c)	telomerase-dependent telomere maintenance (b)	ankyrin binding (m)	chromosome (c)	enzyme binding (m)	cytoplasm (c)
8646	707	1400	2998	CHRD	chordin	development (b)	molecular_function unknown (m)	skeletal development (b)	cellular_component unknown (c)
266743	706	1339	3416	NXF	HLH-PAS transcription factor NXF	signal transduction (b)	signal transducer activity (m)
2794	706	1081	1830	GNL1	guanine nucleotide binding protein-like 1	signal transduction (b)	GTP binding (m)
284521	706	1029	2004	OR2L13	olfactory receptor, family 2, subfamily L, member 13	G-protein coupled receptor protein signaling pathway (b)	perception of smell (b)	integral to membrane (c)	olfactory receptor activity (m)
63916	706	1064	1630	ELMO2	engulfment and cell motility 2 (ced-12 homolog, C. elegans)	membrane (c)	cytoskeleton (c)	apoptosis (b)	phagocytosis (b)
659	706	1389	2008	BMPR2	bone morphogenetic protein receptor, type II (serine/threonine kinase)	ATP binding (m)	receptor activity (m)	protein amino acid phosphorylation (b)	transforming growth factor beta receptor activity (m)	transmembrane receptor protein serine/threonine kinase signaling pathway (b)	protein serine/threonine kinase activity (m)	protein binding (m)	integral to plasma membrane (c)	integral to membrane (c)	transferase activity (m)	skeletal development (b)
752	706	1169	1765	FMNL1	formin-like 1	actin binding (m)	Rho GTPase binding (m)	cell organization and biogenesis (b)	nucleus (c)	actin cytoskeleton organization and biogenesis (b)	development (b)
87	706	1008	2188	ACTN1	actinin, alpha 1	actin binding (m)	calcium ion binding (m)	actin cytoskeleton (c)	structural constituent of cytoskeleton (m)
10090	705	1131	1701	UST	uronyl-2-sulfotransferase	sulfotransferase activity (m)	integral to membrane (c)	transferase activity (m)	protein amino acid sulfation (b)
10117	705	950	950	ENAM	enamelin	bone mineralization (b)	structural constituent of tooth enamel (m)	odontogenesis (b)	extracellular matrix (sensu Metazoa) (c)
1602	705	1328	3684	DACH1	dachshund homolog 1 (Drosophila)	nucleus (c)	DNA binding (m)	development (b)	regulation of transcription, DNA-dependent (b)
254263	705	1443	3069	CNIH2	cornichon homolog 2 (Drosophila)	membrane (c)	intracellular signaling cascade (b)
255631	705	1117	1117	COL24A1	collagen, type XXIV, alpha 1	DNA-directed RNA polymerase activity (m)	cell adhesion (b)	phosphate transport (b)	extracellular matrix structural constituent (m)	DNA binding (m)	transcription (b)	collagen (c)	cytoplasm (c)
5066	705	1377	2432	PAM	peptidylglycine alpha-amidating monooxygenase	peptidylglycine monooxygenase activity (m)	peptide metabolism (b)	electron transporter activity (m)	soluble fraction (c)	secretory granule (c)	integral to plasma membrane (c)	protein modification (b)	copper ion binding (m)	monooxygenase activity (m)	peptide amidation (b)
5125	705	1052	2097	PCSK5	proprotein convertase subtilisin/kexin type 5	extracellular space (c)	peptidase activity (m)	proteolysis and peptidolysis (b)	cell-cell signaling (b)	subtilase activity (m)
5583	705	974	2258	PRKCH	protein kinase C, eta	ATP binding (m)	kinase activity (m)	protein amino acid phosphorylation (b)	diacylglycerol binding (m)	transferase activity (m)	intracellular signaling cascade (b)	protein kinase C activity (m)
57592	705	789	1007	KIAA1441	KIAA1441 protein	nucleus (c)	zinc ion binding (m)	nucleic acid binding (m)
64403	705	1412	2687	CDH24	cadherin-like 24	membrane (c)	cell adhesion (b)	protein binding (m)	homophilic cell adhesion (b)	calcium ion binding (m)	integral to membrane (c)
7201	705	1136	2217	TRHR	thyrotropin-releasing hormone receptor	G-protein coupled receptor protein signaling pathway (b)	rhodopsin-like receptor activity (m)	thyrotropin-releasing hormone receptor activity (m)	integral to plasma membrane (c)
9683	705	1248	2184	N4BP1	Nedd4 binding protein 1	nucleus (c)
9972	705	970	1891	NUP153	nucleoporin 153kDa	transport (b)	outer membrane (c)	porin activity (m)	nuclear pore (c)	nucleus (c)	DNA binding (m)	integral to membrane (c)	transporter activity (m)
10623	704	932	1464	POLR3C	polymerase (RNA) III (DNA directed) polypeptide C (62kD)	DNA-directed RNA polymerase activity (m)	nucleus (c)	DNA binding (m)	transcription (b)	transferase activity (m)
130557	704	1418	3226	ZNF513	zinc finger protein 513	nucleus (c)	zinc ion binding (m)	nucleic acid binding (m)
1950	704	1178	1257	EGF	epidermal growth factor (beta-urogastrone)	growth factor activity (m)	nucleus (c)	activation of MAPK (b)	DNA replication (b)	chromosome organization and biogenesis (sensu Eukaryota) (b)	epidermal growth factor receptor signaling pathway (b)	epidermal growth factor receptor activating ligand activity (m)	calcium ion binding (m)	integral to membrane (c)	extracellular region (c)	plasma membrane (c)	positive regulation of cell proliferation (b)
27115	704	1201	1770	PDE7B	phosphodiesterase 7B	hydrolase activity (m)	signal transduction (b)	synaptic transmission (b)	cAMP-specific phosphodiesterase activity (m)
27190	704	1343	2995	IL17B	interleukin 17B	cytokine activity (m)	cell-cell signaling (b)	extracellular region (c)	signal transducer activity (m)	inflammatory response (b)
3725	704	1272	2673	JUN	v-jun sarcoma virus 17 oncogene homolog (avian)	nuclear chromosome (c)	regulation of transcription, DNA-dependent (b)	RNA polymerase II transcription factor activity (m)	transcription factor activity (m)
3978	704	1331	2404	LIG1	ligase I, DNA, ATP-dependent	morphogenesis (b)	nucleus (c)	DNA binding (m)	DNA repair (b)	ATP binding (m)	DNA replication (b)	DNA ligase (ATP) activity (m)	cytokinesis (b)	ligase activity (m)	DNA recombination (b)
4149	704	947	1925	MAX	MYC associated factor X	nucleus (c)	DNA binding (m)	regulation of transcription, DNA-dependent (b)	transcription factor activity (m)
429	704	1297	2162	ASCL1	achaete-scute complex-like 1 (Drosophila)	neurogenesis (b)	regulation of transcription from Pol II promoter (b)	nucleus (c)	cell differentiation (b)	transcription factor activity (m)
4325	704	1336	2713	MMP16	matrix metalloproteinase 16 (membrane-inserted)	hydrolase activity (m)	integral to plasma membrane (c)	metalloendopeptidase activity (m)	zinc ion binding (m)	enzyme activator activity (m)	collagen catabolism (b)	extracellular matrix (sensu Metazoa) (c)
50515	704	1290	2500	CHST11	carbohydrate (chondroitin 4) sulfotransferase 11	transferase activity (m)
7626	704	1381	3187	ZNF75	zinc finger protein 75 (D8C6)	nucleus (c)	DNA binding (m)	regulation of transcription, DNA-dependent (b)	zinc ion binding (m)
84570	704	971	2280	COL25A1	collagen, type XXV, alpha 1	phosphate transport (b)	structural molecule activity (m)	cytoplasm (c)
84695	704	1338	3277	LOXL3	lysyl oxidase-like 3	membrane (c)	scavenger receptor activity (m)	copper ion binding (m)	extracellular region (c)	protein-lysine 6-oxidase activity (m)	biological_process unknown (b)	oxidoreductase activity (m)
9363	704	1235	1601	RAB33A	RAB33A, member RAS oncogene family	small GTPase mediated signal transduction (b)	GTP binding (m)	GTPase activity (m)
9468	704	1227	1889	PCYT1B	phosphate cytidylyltransferase 1, choline, beta isoform	phospholipid biosynthesis (b)	endoplasmic reticulum (c)	biosynthesis (b)	choline-phosphate cytidylyltransferase activity (m)	transferase activity (m)	phosphatidylcholine biosynthesis (b)
146057	703	1012	1684	TTBK2	tau tubulin kinase 2	protein-tyrosine kinase activity (m)	ATP binding (m)	protein serine/threonine kinase activity (m)	protein kinase activity (m)	protein amino acid phosphorylation (b)	transferase activity (m)
151126	703	1290	2915	ZNF533	zinc finger protein 533	nucleus (c)	zinc ion binding (m)	nucleic acid binding (m)
55223	703	1291	2175	TRIM62	tripartite motif-containing 62	ubiquitin ligase complex (c)	protein ubiquitination (b)	zinc ion binding (m)	ubiquitin-protein ligase activity (m)
64207	703	913	2669	C14orf4	chromosome 14 open reading frame 4	nucleus (c)	molecular_function unknown (m)	biological_process unknown (b)
92799	703	1260	1957	SHKBP1	SH3KBP1 binding protein 1	membrane (c)	potassium ion transport (b)	voltage-gated potassium channel activity (m)	protein binding (m)	ion channel activity (m)	voltage-gated potassium channel complex (c)
9456	703	1406	2918	HOMER1	homer homolog 1 (Drosophila)	regulation of transcription, DNA-dependent (b)	transcription factor activity (m)
112885	702	876	1026	PHF21B	PHD finger protein 21B	DNA binding (m)	regulation of transcription, DNA-dependent (b)
1392	702	1299	2450	CRH	corticotropin releasing hormone	pregnancy (b)	parturition (b)	signal transduction (b)	synaptic transmission (b)	immune response (b)	extracellular region (c)	learning and/or memory (b)	soluble fraction (c)	neuropeptide hormone activity (m)
148534	702	1319	2187	FLJ31842	hypothetical protein FLJ31842	integral to membrane (c)
1821	702	1108	2184	DRP2	dystrophin related protein 2	cytoskeleton (c)	calcium ion binding (m)	zinc ion binding (m)	structural molecule activity (m)	central nervous system development (b)
219928	702	1277	1992	MRGPRF	MAS-related GPR, member F	G-protein coupled receptor protein signaling pathway (b)	rhodopsin-like receptor activity (m)	receptor activity (m)	integral to membrane (c)
221895	702	1382	2994	JAZF1	juxtaposed with another zinc finger gene 1	nucleus (c)	regulation of transcription, DNA-dependent (b)	zinc ion binding (m)	nucleic acid binding (m)
2565	702	1342	1766	GABRG1	gamma-aminobutyric acid (GABA) A receptor, gamma 1	extracellular ligand-gated ion channel activity (m)	gamma-aminobutyric acid signaling pathway (b)	ion transport (b)	ion channel activity (m)	chloride transport (b)	GABA-A receptor activity (m)	synaptic transmission (b)	integral to membrane (c)	postsynaptic membrane (c)	neurotransmitter receptor activity (m)
56257	702	1207	1542	FLJ20257	hypothetical protein FLJ20257	S-adenosylmethionine-dependent methyltransferase activity (m)	methyltransferase activity (m)	transferase activity (m)
6348	702	1124	2178	CCL3	chemokine (C-C motif) ligand 3	G-protein coupled receptor protein signaling pathway (b)	signal transduction (b)	cell-cell signaling (b)	soluble fraction (c)	inflammatory response (b)	cell motility (b)	regulation of viral genome replication (b)	extracellular region (c)	cytoskeleton organization and biogenesis (b)	chemokine activity (m)	signal transducer activity (m)	chemotaxis (b)	calcium ion homeostasis (b)	antimicrobial humoral response (sensu Vertebrata) (b)	exocytosis (b)
63974	702	1342	2506	NEUROD6	neurogenic differentiation 6	nucleus (c)	DNA binding (m)	regulation of transcription, DNA-dependent (b)
83931	702	1304	1792	MGC4796	Ser/Thr-like kinase	membrane (c)	protein-tyrosine kinase activity (m)	ATP binding (m)	protein serine/threonine kinase activity (m)	protein kinase activity (m)	protein amino acid phosphorylation (b)	transferase activity (m)
894	702	1436	3155	CCND2	cyclin D2	nucleus (c)	regulation of cell cycle (b)	cytokinesis (b)
10368	701	1251	2477	CACNG3	calcium channel, voltage-dependent, gamma subunit 3	voltage-gated calcium channel activity (m)	integral to membrane (c)	tight junction (c)	calcium ion transport (b)	structural molecule activity (m)	ion transport (b)	voltage-gated calcium channel complex (c)
153830	701	1349	3018	FLJ31951	hypothetical protein FLJ31951	receptor activity (m)	ubiquitin ligase complex (c)	protein ubiquitination (b)	zinc ion binding (m)	ubiquitin-protein ligase activity (m)
1984	701	724	724	EIF5A	eukaryotic translation initiation factor 5A	translational initiation (b)	translation initiation factor activity (m)	protein biosynthesis (b)	nucleic acid binding (m)
5596	701	1275	2429	MAPK4	mitogen-activated protein kinase 4	ATP binding (m)	protein serine/threonine kinase activity (m)	protein amino acid phosphorylation (b)	transferase activity (m)	cell cycle (b)	MAP kinase activity (m)
9567	701	972	1768	GTPBP1	GTP binding protein 1	signal transduction (b)	immune response (b)	protein biosynthesis (b)	electron transport (b)	GTP binding (m)	electron transporter activity (m)
9863	701	1228	2586	AIP1	atrophin-1 interacting protein 1	protein binding (m)
10641	700	1018	3088	TUSC4	tumor suppressor candidate 4	negative regulation of cell cycle (b)
10948	700	1297	2975	STARD3	START domain containing 3	cholesterol metabolism (b)	cholesterol binding (m)	lipid transport (b)	cholesterol transporter activity (m)	cytoplasm (c)	mitochondrial transport (b)	lipid binding (m)	C21-steroid hormone biosynthesis (b)	integral to membrane (c)	lipid metabolism (b)
149461	700	1225	2571	CLDN19	claudin 19	integral to membrane (c)	tight junction (c)	structural molecule activity (m)
257364	700	1314	1989	MGC32065	hypothetical protein MGC32065	intracellular signaling cascade (b)
291	700	1118	2589	SLC25A4	solute carrier family 25 (mitochondrial carrier; adenine nucleotide translocator), member 4	transport (b)	adenine transporter activity (m)	generation of precursor metabolites and energy (b)	binding (m)	mitochondrial transport (b)	integral to plasma membrane (c)	mitochondrial genome maintenance (b)	mitochondrial inner membrane (c)	mitochondrion (c)
347365	700	1172	2383	ITIH5L	inter-alpha (globulin) inhibitor H5-like	serine-type endopeptidase inhibitor activity (m)	hyaluronan metabolism (b)
3670	700	1289	3180	ISL1	ISL1 transcription factor, LIM/homeodomain, (islet-1)	nucleus (c)	regulation of transcription, DNA-dependent (b)	zinc ion binding (m)	transcription factor activity (m)
3790	700	1255	2451	KCNS3	potassium voltage-gated channel, delayed-rectifier, subfamily S, member 3	potassium ion transport (b)	voltage-gated potassium channel activity (m)	protein binding (m)	integral to membrane (c)	cation transport (b)	voltage-gated potassium channel complex (c)
3852	700	1280	2936	KRT5	keratin 5 (epidermolysis bullosa simplex, Dowling-Meara/Kobner/Weber-Cockayne types)	epidermis development (b)	intermediate filament (c)	structural constituent of cytoskeleton (m)
481	700	1351	3143	ATP1B1	ATPase, Na+/K+ transporting, beta 1 polypeptide	transport (b)	sodium:potassium-exchanging ATPase activity (m)	potassium ion transport (b)	sodium:potassium-exchanging ATPase complex (c)	integral to membrane (c)	sodium ion transport (b)
57695	700	1221	1667	USP37	ubiquitin specific protease 37	ubiquitin-dependent protein catabolism (b)	cysteine-type endopeptidase activity (m)	ubiquitin thiolesterase activity (m)	ubiquitin cycle (b)
84759	700	1188	1990	PCGF1	polycomb group ring finger 1	ubiquitin ligase complex (c)	protein ubiquitination (b)	zinc ion binding (m)	ubiquitin-protein ligase activity (m)
9784	700	1280	2615	SNX17	sorting nexin 17	endosome transport (b)	membrane (c)	regulation of endocytosis (b)	receptor binding (m)	low-density lipoprotein catabolism (b)	intracellular protein transport (b)	protein C-terminus binding (m)	intracellular signaling cascade (b)	early endosome (c)
10160	699	1093	1726	FARP1	FERM, RhoGEF (ARHGEF) and pleckstrin domain protein 1 (chondrocyte-derived)	membrane (c)	cytoskeleton (c)	cell adhesion (b)	cytoskeletal protein binding (m)	cytoplasm (c)	Rho guanyl-nucleotide exchange factor activity (m)
11255	699	1282	2025	HRH3	histamine receptor H3	G-protein coupled receptor protein signaling pathway (b)	rhodopsin-like receptor activity (m)	receptor activity (m)	histamine receptor activity (m)	neurotransmitter secretion (b)	integral to plasma membrane (c)	integral to membrane (c)	G-protein signaling, coupled to cyclic nucleotide second messenger (b)
116138	699	1346	3138	KLHDC3	kelch domain containing 3	meiotic recombination (b)	protein binding (m)	chromatin binding (m)	cytoplasm (c)	nuclear chromatin (c)
132204	699	1191	2798	SYNPR	synaptoporin	transport (b)	synaptosome (c)	synaptic vesicle (c)	integral to membrane (c)	synapse (c)	transporter activity (m)
1437	699	940	2371	CSF2	colony stimulating factor 2 (granulocyte-macrophage)	extracellular space (c)	cytokine activity (m)	development (b)	cell surface receptor linked signal transduction (b)	granulocyte macrophage colony-stimulating factor receptor binding (m)	cellular defense response (b)
22866	699	1012	2839	CNKSR2	connector enhancer of kinase suppressor of Ras 2	membrane (c)	protein binding (m)	regulation of signal transduction (b)	cytoplasm (c)
50488	699	869	1046	MINK1	misshapen-like kinase 1 (zebrafish)	ATP binding (m)	response to stress (b)	protein amino acid phosphorylation (b)	protein kinase cascade (b)	protein-tyrosine kinase activity (m)	protein serine/threonine kinase activity (m)	small GTPase regulatory/interacting protein activity (m)	development (b)	transferase activity (m)
5592	699	1247	2782	PRKG1	protein kinase, cGMP-dependent, type I	actin cytoskeleton organization and biogenesis (b)	signal transduction (b)	ATP binding (m)	protein amino acid phosphorylation (b)	regulation of smooth muscle contraction (b)	protein serine/threonine kinase activity (m)	cAMP-dependent protein kinase regulator activity (m)	cGMP-dependent protein kinase activity (m)	transferase activity (m)	3',5'-cGMP binding (m)	cAMP-dependent protein kinase complex (c)
7475	699	1309	3083	WNT6	wingless-type MMTV integration site family, member 6	extracellular matrix structural constituent (m)	development (b)	frizzled-2 signaling pathway (b)	cell-cell signaling (b)	extracellular region (c)	signal transducer activity (m)
80034	699	1322	2735	TAIP-2	TGF-beta induced apotosis protein 2	nucleus (c)	apoptosis (b)
80270	699	1388	2437	HSD3B7	hydroxy-delta-5-steroid dehydrogenase, 3 beta- and steroid delta-isomerase 7	steroid biosynthesis (b)	endoplasmic reticulum (c)	C21-steroid hormone biosynthesis (b)	integral to membrane (c)	3-beta-hydroxy-delta5-steroid dehydrogenase activity (m)	oxidoreductase activity (m)	bile acid biosynthesis (b)
8556	699	1093	1973	CDC14A	CDC14 cell division cycle 14 homolog A (S. cerevisiae)	nucleus (c)	hydrolase activity (m)	protein tyrosine/serine/threonine phosphatase activity (m)	protein amino acid dephosphorylation (b)	cytokinesis (b)	protein tyrosine phosphatase activity (m)	cell cycle (b)
9252	699	768	1850	RPS6KA5	ribosomal protein S6 kinase, 90kDa, polypeptide 5	ATP binding (m)	regulation of transcription, DNA-dependent (b)	response to stress (b)	protein kinase cascade (b)	protein-tyrosine kinase activity (m)	metallopeptidase activity (m)	epidermal growth factor receptor signaling pathway (b)	zinc ion binding (m)	histone phosphorylation (b)	nucleus (c)	response to external stimulus (b)	response to chemical substance (b)	protein amino acid phosphorylation (b)	catalytic activity (m)	proteolysis and peptidolysis (b)	protein serine/threonine kinase activity (m)	transferase activity (m)
9946	699	1371	2729	CRYZL1	crystallin, zeta (quinone reductase)-like 1	zinc ion binding (m)	alcohol dehydrogenase activity, zinc-dependent (m)	NADPH:quinone reductase activity (m)	oxidoreductase activity (m)
130733	698	1452	3325	MGC33926	hypothetical protein MGC33926	integral to membrane (c)	tight junction (c)	structural molecule activity (m)
139324	698	879	879	CXorf43	chromosome X open reading frame 43	nucleus (c)	regulation of transcription, DNA-dependent (b)	transcription factor activity (m)
154091	698	1239	2202	SLC2A12	solute carrier family 2 (facilitated glucose transporter), member 12	carbohydrate transport (b)	integral to membrane (c)	sugar porter activity (m)	transporter activity (m)
160335	698	1267	3047	DKFZp762A217	hypothetical protein DKFZp762A217	binding (m)
360023	698	1002	1002	FRBZ1	FRBZ1 protein	nucleus (c)	DNA binding (m)	protein binding (m)	regulation of transcription, DNA-dependent (b)	zinc ion binding (m)	nucleic acid binding (m)
3728	698	883	2060	JUP	junction plakoglobin	cytoskeleton (c)	cell adhesion (b)	cytoskeletal protein binding (m)	membrane fraction (c)	structural molecule activity (m)	cytoplasm (c)	soluble fraction (c)
4580	698	1257	2543	MTX1	metaxin 1	transport (b)	outer membrane (c)	integral to membrane (c)	mitochondrion (c)	protein transport (b)
4656	698	1115	2726	MYOG	myogenin (myogenic factor 4)	nucleus (c)	cell differentiation (b)	regulation of transcription, DNA-dependent (b)	myogenesis (b)	transcription factor activity (m)	transcription from Pol II promoter (b)
56957	698	1126	2175	ZA20D1	zinc finger, A20 domain containing 1	nucleus (c)	DNA binding (m)	hydrolase activity (m)	cysteine-type peptidase activity (m)	zinc ion binding (m)	ubiquitin cycle (b)
7301	698	1430	2536	TYRO3	TYRO3 protein tyrosine kinase	signal transduction (b)	ATP binding (m)	receptor activity (m)	protein amino acid phosphorylation (b)	receptor signaling protein tyrosine kinase activity (m)	cell adhesion (b)	protein binding (m)	integral to plasma membrane (c)	transferase activity (m)	transmembrane receptor protein tyrosine kinase activity (m)
84189	698	1214	1782	SLITRK6	SLIT and NTRK-like family, member 6	integral to membrane (c)
9253	698	1280	2334	NUMBL	numb homolog (Drosophila)-like	neurogenesis (b)
9908	698	1087	1850	G3BP2	Ras-GTPase activating protein SH3 domain-binding protein 2	transport (b)	mRNA-nucleus export (b)	mRNA processing (b)	nucleus (c)	RNA binding (m)	protein transporter activity (m)	cytoplasmic sequestering of NF-kappaB (b)	cytoplasm (c)	receptor signaling complex scaffold activity (m)	protein-nucleus import (b)	Ras protein signal transduction (b)
1655	697	1294	2307	DDX5	DEAD (Asp-Glu-Ala-Asp) box polypeptide 5	nucleus (c)	RNA binding (m)	ATP binding (m)	RNA helicase activity (m)	cell growth (b)	ATP-dependent helicase activity (m)
1947	697	1261	2916	EFNB1	ephrin-B1	neurogenesis (b)	cell adhesion (b)	ephrin receptor binding (m)	integral to plasma membrane (c)	development (b)	cell-cell signaling (b)	soluble fraction (c)
23647	697	1208	2586	ARFIP2	ADP-ribosylation factor interacting protein 2 (arfaptin 2)	cell motility (b)	protein binding (m)	small GTPase mediated signal transduction (b)	GTP binding (m)
26298	697	1178	2382	EHF	ets homologous factor	nucleus (c)	protein binding (m)	transcription factor activity (m)	positive regulation of transcription, DNA-dependent (b)	epithelial cell differentiation (b)
3082	697	1157	1920	HGF	hepatocyte growth factor (hepapoietin A; scatter factor)	growth factor activity (m)	proteolysis and peptidolysis (b)	trypsin activity (m)	chymotrypsin activity (m)	cellular_component unknown (c)	mitosis (b)
56203	697	1134	1957	LMOD3	leiomodin 3 (fetal)	cytoskeleton (c)	tropomyosin binding (m)
56652	697	1132	3215	PEO1	progressive external ophthalmoplegia 1	helicase activity (m)
58495	697	1356	1449	ZNF339	zinc finger protein 339	nucleus (c)	DNA binding (m)	regulation of transcription, DNA-dependent (b)	zinc ion binding (m)
6608	697	1104	2045	SMO	smoothened homolog (Drosophila)	G-protein coupled receptor protein signaling pathway (b)	protein binding (m)	development (b)	non-G-protein coupled 7TM receptor activity (m)	integral to membrane (c)	membrane fraction (c)	G-protein coupled receptor activity (m)
6738	697	1212	2014	SSA2	Sjogren syndrome antigen A2 (60kDa, ribonucleoprotein autoantigen SS-A/Ro)	RNA binding (m)	ribonucleoprotein complex (c)	transcription from Pol III promoter (b)
7432	697	1319	2546	VIP	vasoactive intestinal peptide	G-protein coupled receptor protein signaling pathway (b)	fluid secretion (b)	muscle contraction (b)	cell-cell signaling (b)	soluble fraction (c)	neuropeptide hormone activity (m)	hormone activity (m)	extracellular region (c)	positive regulation of cell proliferation (b)
83743	697	952	2703	GRWD1	glutamate-rich WD repeat containing 1	nucleus (c)
8636	697	891	1831	SSNA1	Sjogren's syndrome nuclear autoantigen 1	nucleus (c)
9159	697	1324	1992	PCSK7	proprotein convertase subtilisin/kexin type 7	peptide hormone processing (b)	integral to Golgi membrane (c)	peptidase activity (m)	proteolysis and peptidolysis (b)	subtilase activity (m)
9679	697	1461	3090	FAM53B	family with sequence similarity 53, member B	S-adenosylmethionine-dependent methyltransferase activity (m)	transferase activity (m)	biological_process unknown (b)	cellular_component unknown (c)
1007	696	1324	1471	CDH9	cadherin 9, type 2 (T1-cadherin)	protein binding (m)	homophilic cell adhesion (b)	calcium ion binding (m)	integral to membrane (c)
10085	696	1193	2600	EDIL3	EGF-like repeats and discoidin I-like domains 3	cell adhesion (b)	protein binding (m)	integrin binding (m)	development (b)	calcium ion binding (m)
11338	696	1071	2375	U2AF2	U2 (RNU2) small nuclear RNA auxiliary factor 2	RNA binding (m)	pre-mRNA splicing factor activity (m)	spliceosome complex (c)	nuclear mRNA splicing, via spliceosome (b)
1440	696	827	827	CSF3	colony stimulating factor 3 (granulocyte)	extracellular space (c)	cytokine activity (m)	cell-cell signaling (b)	cell surface receptor linked signal transduction (b)	cellular defense response (b)	granulocyte colony-stimulating factor receptor binding (m)	interleukin-6 receptor binding (m)	development (b)	extracellular region (c)	immune response (b)	positive regulation of cell proliferation (b)
147912	696	1354	2249	SIX5	sine oculis homeobox homolog 5 (Drosophila)	nucleus (c)	development (b)	regulation of transcription, DNA-dependent (b)	transcription factor activity (m)
1839	696	1179	2131	HBEGF	heparin-binding EGF-like growth factor	growth factor activity (m)	extracellular space (c)	signal transduction (b)	receptor activity (m)	muscle development (b)	epidermal growth factor receptor binding (m)	integral to plasma membrane (c)	heparin binding (m)	positive regulation of cell proliferation (b)
25874	696	1377	1797		molecular_function unknown (m)
27347	696	1340	2191	STK39	serine threonine kinase 39 (STE20/SPS1 homolog, yeast)	nucleus (c)	ATP binding (m)	response to stress (b)	protein amino acid phosphorylation (b)	cytoplasm (c)	protein-tyrosine kinase activity (m)	receptor signaling protein serine/threonine kinase activity (m)	transferase activity (m)
30811	696	1116	2529	HUNK	hormonally upregulated Neu-associated kinase	signal transduction (b)	ATP binding (m)	protein serine/threonine kinase activity (m)	development (b)	protein amino acid phosphorylation (b)	transferase activity (m)
54566	696	1265	2184	EPB41L4B	erythrocyte membrane protein band 4.1 like 4B	membrane (c)	cytoskeleton (c)	cytoskeletal protein binding (m)	cytoplasm (c)	binding (m)
55437	696	941	2318	ALS2CR2	amyotrophic lateral sclerosis 2 (juvenile) chromosome region, candidate 2	ATP binding (m)	protein kinase activity (m)	protein amino acid phosphorylation (b)	transferase activity (m)	cellular_component unknown (c)
8859	696	1442	3502	STK19	serine/threonine kinase 19	nucleus (c)	ATP binding (m)	protein serine/threonine kinase activity (m)	protein amino acid phosphorylation (b)	transferase activity (m)	manganese ion binding (m)
92	696	1308	2094	ACVR2	activin A receptor, type II	integral to plasma membrane (c)	ATP binding (m)	receptor activity (m)	protein amino acid phosphorylation (b)	transforming growth factor beta receptor activity (m)	transferase activity (m)	transmembrane receptor protein serine/threonine kinase signaling pathway (b)
9464	696	1381	3230	HAND2	heart and neural crest derivatives expressed 2	nucleus (c)	DNA binding (m)	angiogenesis (b)	development (b)	regulation of transcription, DNA-dependent (b)
9819	696	1306	3096	TSC22D2	TSC22 domain family 2	regulation of transcription, DNA-dependent (b)	transcription factor activity (m)
117155	695	766	766	CATSPER2	cation channel, sperm associated 2	membrane (c)	cation transport (b)	cation channel activity (m)
1729	695	1275	2625	DIAPH1	diaphanous homolog 1 (Drosophila)	actin binding (m)	Rho GTPase binding (m)	cell organization and biogenesis (b)	profilin binding (m)	actin cytoskeleton organization and biogenesis (b)	perception of sound (b)	receptor binding (m)
22871	695	1360	2887	NLGN1	neuroligin 1	synaptic vesicle targeting (b)	protein targeting (b)	neurexin binding (m)	regulation of neuron differentiation (b)	calcium-dependent cell-cell adhesion (b)	catalytic activity (m)	synaptogenesis (b)	cell adhesion (b)	integral to plasma membrane (c)	ion channel clustering (b)	carboxylic ester hydrolase activity (m)	synapse (c)
2649	695	-	-	NR6A1	nuclear receptor subfamily 6, group A, member 1	steroid hormone receptor activity (m)	nucleus (c)	cell proliferation (b)	regulation of transcription, DNA-dependent (b)	spermatogenesis (b)	transcription factor activity (m)
27005	695	1297	2377	USP21	ubiquitin specific protease 21	hydrolase activity (m)	peptidase activity (m)	ubiquitin-dependent protein catabolism (b)	cysteine-type endopeptidase activity (m)	ubiquitin thiolesterase activity (m)	ubiquitin cycle (b)	cellular_component unknown (c)
2917	695	1260	2792	GRM7	glutamate receptor, metabotropic 7	membrane (c)	G-protein coupled receptor protein signaling pathway (b)	perception of smell (b)	metabotropic glutamate, GABA-B-like receptor activity (m)	integral to plasma membrane (c)	negative regulation of adenylate cyclase activity (b)	receptor activity (m)	integral to membrane (c)	synaptic transmission (b)
57478	695	1327	2148	USP31	ubiquitin specific protease 31	ubiquitin-dependent protein catabolism (b)	cysteine-type endopeptidase activity (m)	ubiquitin thiolesterase activity (m)	ubiquitin cycle (b)
9254	695	1244	2248	CACNA2D2	calcium channel, voltage-dependent, alpha 2/delta subunit 2	membrane (c)
9508	695	1287	2165	ADAMTS3	a disintegrin-like and metalloprotease (reprolysin type) with thrombospondin type 1 motif, 3	metalloendopeptidase activity (m)	collagen fibril organization (b)	zinc ion binding (m)	heparin binding (m)	collagen catabolism (b)	extracellular matrix (sensu Metazoa) (c)
1358	694	847	1624	CPA2	carboxypeptidase A2 (pancreatic)	carboxypeptidase activity (m)	hydrolase activity (m)	metallopeptidase activity (m)	vacuolar protein catabolism (b)	proteolysis and peptidolysis (b)	carboxypeptidase A activity (m)
171023	694	957	1957	ASXL1	additional sex combs like 1 (Drosophila)	nucleus (c)	regulation of transcription, DNA-dependent (b)
2051	694	1382	2684	EPHB6	EPH receptor B6	transmembrane receptor protein tyrosine kinase signaling pathway (b)	protein-tyrosine kinase activity (m)	ATP binding (m)	receptor activity (m)	integral to membrane (c)	protein amino acid phosphorylation (b)	ephrin receptor activity (m)
27257	694	1035	1530	LSM1	LSM1 homolog, U6 small nuclear RNA associated (S. cerevisiae)	nucleus (c)	RNA binding (m)	pre-mRNA splicing factor activity (m)	nuclear mRNA splicing, via spliceosome (b)	small nucleolar ribonucleoprotein complex (c)	RNA splicing (b)
3759	694	1264	2802	KCNJ2	potassium inwardly-rectifying channel, subfamily J, member 2	potassium ion transport (b)	voltage-gated ion channel activity (m)	inward rectifier potassium channel activity (m)	integral to membrane (c)	ion transport (b)
4850	694	831	888	CNOT4	CCR4-NOT transcription complex, subunit 4	nucleus (c)	RNA binding (m)	regulation of transcription, DNA-dependent (b)	ubiquitin ligase complex (c)	protein ubiquitination (b)	zinc ion binding (m)	ligase activity (m)	ubiquitin-protein ligase activity (m)
51651	694	1249	2573	Bit1	Bcl-2 inhibitor of transcription	nucleus (c)	DNA binding (m)	hydrolase activity (m)	mitochondrion (c)	regulation of transcription (b)	chromosome, pericentric region (c)	apoptosis (b)	aminoacyl-tRNA hydrolase activity (m)
7047	694	964	2278	TGM4	transglutaminase 4 (prostate)	peptide cross-linking (b)	acyltransferase activity (m)	calcium ion binding (m)	protein amino acid polyamination (b)	transferase activity (m)	protein-glutamine gamma-glutamyltransferase activity (m)	cellular_component unknown (c)
8535	694	1323	3352	CBX4	chromobox homolog 4 (Pc class homolog, Drosophila)	chromatin assembly or disassembly (b)	nucleus (c)	transcription corepressor activity (m)	anti-apoptosis (b)	regulation of transcription, DNA-dependent (b)	chromatin (c)	chromosome organization and biogenesis (sensu Eukaryota) (b)	chromatin binding (m)	chromatin modification (b)
8745	694	1137	2096	ADAM23	a disintegrin and metalloproteinase domain 23	cell adhesion (b)	proteolysis and peptidolysis (b)	integral to plasma membrane (c)	protein binding (m)	integrin binding (m)	metalloendopeptidase activity (m)	central nervous system development (b)
10235	693	1401	1625	RASGRP2	RAS guanyl releasing protein 2 (calcium and DAG-regulated)	regulation of cell growth (b)	Ras guanyl-nucleotide exchange factor activity (m)	kinase activity (m)	small GTPase mediated signal transduction (b)	cytosol (c)	calcium ion binding (m)	diacylglycerol binding (m)	guanyl-nucleotide exchange factor activity (m)	Ras protein signal transduction (b)	plasma membrane (c)
158866	693	1345	1597	ZDHHC15	zinc finger, DHHC domain containing 15	metal ion binding (m)	integral to membrane (c)
1796	693	1284	3040	DOK1	docking protein 1, 62kDa (downstream of tyrosine kinase 1)	transmembrane receptor protein tyrosine kinase signaling pathway (b)	protein binding (m)	cell surface receptor linked signal transduction (b)	insulin receptor binding (m)
23630	693	1102	2795	KCNE1L	KCNE1-like	regulation of heart contraction rate (b)	perception of sound (b)	integral to membrane (c)	voltage-gated potassium channel complex (c)
28964	693	1389	3619	GIT1	G protein-coupled receptor kinase interactor 1	regulation of GTPase activity (b)	regulation of G-protein coupled receptor protein signaling pathway (b)	GTPase activator activity (m)
3675	693	835	2452	ITGA3	integrin, alpha 3 (antigen CD49C, alpha 3 subunit of VLA-3 receptor)	integrin complex (c)	cell-matrix adhesion (b)	protein binding (m)	receptor activity (m)	integral to membrane (c)	integrin-mediated signaling pathway (b)
4684	693	930	2539	NCAM1	neural cell adhesion molecule 1	membrane (c)	cell adhesion (b)	protein binding (m)	integral to membrane (c)	synaptic transmission (b)	cell-cell signaling (b)	plasma membrane (c)
54557	693	1084	2064	SGTB	small glutamine-rich tetratricopeptide repeat (TPR)-containing, beta	binding (m)
55891	693	780	2382	LENEP	lens epithelial protein	DNA binding (m)	development (b)
6506	693	1067	2454	SLC1A2	solute carrier family 1 (glial high affinity glutamate transporter), member 2	transport (b)	L-glutamate transporter activity (m)	sodium:dicarboxylate symporter activity (m)	symporter activity (m)	dicarboxylic acid transport (b)	synaptic transmission (b)	L-glutamate transport (b)	integral to membrane (c)	membrane fraction (c)
6781	693	1316	3165	STC1	stanniocalcin 1	response to nutrients (b)	cell-cell signaling (b)	extracellular region (c)	cell surface receptor linked signal transduction (b)	calcium ion homeostasis (b)	hormone activity (m)
7162	693	1344	2311	TPBG	trophoblast glycoprotein	cell adhesion (b)	cell motility (b)	integral to plasma membrane (c)	extracellular matrix (sensu Metazoa) (c)
8525	693	1275	2574	DGKZ	diacylglycerol kinase, zeta 104kDa	diacylglycerol kinase activity (m)	protein kinase C activation (b)	nucleus (c)	ATP binding (m)	kinase activity (m)	diacylglycerol binding (m)	transferase activity (m)	intracellular signaling cascade (b)
1159	692	1359	2786	CKMT1	creatine kinase, mitochondrial 1 (ubiquitous)	creatine kinase activity (m)	mitochondrion (c)
124817	692	1431	3504	FLJ40137	hypothetical protein FLJ40137	cytokinesis (b)	cell cycle (b)
23284	692	1425	1504	LPHN3	latrophilin 3	latrotoxin receptor activity (m)	sugar binding (m)	integral to membrane (c)	neuropeptide signaling pathway (b)	G-protein coupled receptor activity (m)
29851	692	783	1917	ICOS	inducible T-cell co-stimulator	integral to membrane (c)	immune response (b)
3925	692	1329	2253	STMN1	stathmin 1/oncoprotein 18	cytosol (c)	intracellular signaling cascade (b)	signal transducer activity (m)
4610	692	1147	1602	MYCL1	v-myc myelocytomatosis viral oncogene homolog 1, lung carcinoma derived (avian)	nucleus (c)	regulation of transcription, DNA-dependent (b)	transcription factor activity (m)
5187	692	1298	3218	PER1	period homolog 1 (Drosophila)	nucleus (c)	signal transduction (b)	regulation of transcription, DNA-dependent (b)	entrainment of circadian clock (b)	signal transducer activity (m)	nucleic acid binding (m)
54329	692	1107	1681	GPR85	G protein-coupled receptor 85	G-protein coupled receptor protein signaling pathway (b)	rhodopsin-like receptor activity (m)	integral to membrane (c)
7818	692	1401	2502	DAP3	death associated protein 3	mitochondrial ribosome (c)	mitochondrion (c)	structural constituent of ribosome (m)	small ribosomal subunit (c)	induction of apoptosis by extracellular signals (b)	apoptosis (b)
827	692	1209	2982	CAPN6	calpain 6	calpain activity (m)	proteolysis and peptidolysis (b)	intracellular (c)
8321	692	1322	3022	FZD1	frizzled homolog 1 (Drosophila)	G-protein coupled receptor protein signaling pathway (b)	development (b)	non-G-protein coupled 7TM receptor activity (m)	Wnt receptor signaling pathway (b)	integral to membrane (c)	G-protein coupled receptor activity (m)
1290	691	1317	1814	COL5A2	collagen, type V, alpha 2	phosphate transport (b)	extracellular matrix structural constituent (m)	collagen type V (c)	collagen (c)	cytoplasm (c)
1833	691	1233	2286	DSPG3	dermatan sulfate proteoglycan 3	pregnancy (b)	glycosaminoglycan binding (m)	extracellular matrix (sensu Metazoa) (c)
2167	691	886	1468	FABP4	fatty acid binding protein 4, adipocyte	transport (b)	fatty acid binding (m)	cytoplasm (c)	soluble fraction (c)	transporter activity (m)
257169	691	1124	2130	C9orf43	chromosome 9 open reading frame 43	proteolysis and peptidolysis (b)	subtilase activity (m)
262	691	1180	1343	AMD1	adenosylmethionine decarboxylase 1	adenosylmethionine decarboxylase activity (m)	lyase activity (m)	spermine biosynthesis (b)	spermidine biosynthesis (b)	cellular_component unknown (c)
286204	691	1263	3227	CRB2	crumbs homolog 2 (Drosophila)	cell adhesion (b)	calcium ion binding (m)	structural molecule activity (m)
29970	691	890	2175	SCHIP1	schwannomin interacting protein 1	molecular_function unknown (m)	cytoplasm (c)	biological_process unknown (b)
4081	691	1250	3001	MAB21L1	mab-21-like 1 (C. elegans)	morphogenesis (b)
57419	691	1251	2764	SLC24A3	solute carrier family 24 (sodium/potassium/calcium exchanger), member 3	transport (b)	potassium ion transport (b)	integral to membrane (c)	calcium ion transport (b)	antiporter activity (m)	symporter activity (m)	sodium ion transport (b)
5931	691	1359	2864	RBBP7	retinoblastoma binding protein 7	nucleus (c)	cell proliferation (b)	development (b)
64084	691	1303	2711	CLSTN2	calsyntenin 2	cell adhesion (b)	protein binding (m)	homophilic cell adhesion (b)	calcium ion binding (m)	integral to membrane (c)
7184	691	1306	2248	TRA1	tumor rejection antigen (gp96) 1	protein folding (b)	response to unfolded protein (b)	endoplasmic reticulum (c)	ATP binding (m)	unfolded protein binding (m)	calcium ion binding (m)	plasma membrane (c)	binding (m)
7942	691	1236	1853	TFEB	transcription factor EB	nucleus (c)	regulation of transcription, DNA-dependent (b)	transcription factor activity (m)
79683	691	1252	1912	ZDHHC14	zinc finger, DHHC domain containing 14	metal ion binding (m)	integral to membrane (c)
8824	691	1097	1941	CES2	carboxylesterase 2 (intestine, liver)	endoplasmic reticulum (c)	hydrolase activity (m)	catabolism (b)	serine esterase activity (m)
10093	690	1202	1961	ARPC4	actin related protein 2/3 complex, subunit 4, 20kDa	cytoskeleton (c)	actin filament polymerization (b)
10529	690	1271	1596	NEBL	nebulette	cytoskeleton (c)	actin binding (m)	regulation of actin filament length (b)	actin cytoskeleton (c)	zinc ion binding (m)	structural constituent of muscle (m)	ion transport (b)
1386	690	1306	2441	ATF2	activating transcription factor 2	nucleus (c)	DNA binding (m)	transcription coactivator activity (m)	regulation of transcription, DNA-dependent (b)	zinc ion binding (m)	RNA polymerase II transcription factor activity (m)
2200	690	1217	1809	FBN1	fibrillin 1 (Marfan syndrome)	extracellular space (c)	extracellular matrix structural constituent (m)	development (b)	calcium ion binding (m)	visual perception (b)	skeletal development (b)	extracellular matrix (sensu Metazoa) (c)
255101	690	1292	2834	DKFZp434O0527	hypothetical protein DKFZp434O0527	structural molecule activity (m)
3696	690	1291	2852	ITGB8	integrin, beta 8	integrin complex (c)	cell-matrix adhesion (b)	protein binding (m)	receptor activity (m)	integral to membrane (c)	integrin-mediated signaling pathway (b)
3737	690	1432	3115	KCNA2	potassium voltage-gated channel, shaker-related subfamily, member 2	membrane (c)	potassium ion transport (b)	voltage-gated potassium channel activity (m)	cation transport (b)	delayed rectifier potassium channel activity (m)	cation channel activity (m)	protein binding (m)	integral to membrane (c)	voltage-gated potassium channel complex (c)
463	690	1339	3453	ATBF1	AT-binding transcription factor 1	nucleus (c)	regulation of transcription, DNA-dependent (b)	zinc ion binding (m)	RNA polymerase II transcription factor activity, enhancer binding (m)
4917	690	1068	2522	NTN2L	netrin 2-like (chicken)	structural molecule activity (m)	axon guidance (b)	extracellular matrix (sensu Metazoa) (c)
50943	690	1362	3285	FOXP3	forkhead box P3	nucleus (c)	regulation of transcription, DNA-dependent (b)	zinc ion binding (m)	immune response (b)	transcription factor activity (m)
54413	690	1091	2605	NLGN3	neuroligin 3	cell adhesion (b)	protein binding (m)	integral to membrane (c)	catalytic activity (m)
55553	690	1102	2681	SOX6	SRY (sex determining region Y)-box 6	nucleus (c)	heart development (b)	regulation of transcription, DNA-dependent (b)	establishment and/or maintenance of chromatin architecture (b)	muscle development (b)	transcription factor activity (m)
6129	690	1464	3424	RPL7	ribosomal protein L7	cytosolic large ribosomal subunit (sensu Eukaryota) (c)	RNA binding (m)	transcription regulator activity (m)	protein biosynthesis (b)	intracellular (c)	structural constituent of ribosome (m)
64062	690	1177	1954	C13orf10	chromosome 13 open reading frame 10	nuclear mRNA splicing, via spliceosome (b)	nucleic acid binding (m)
7343	690	690	2367	UBTF	upstream binding transcription factor, RNA polymerase I	RNA polymerase I transcription factor activity (m)	DNA binding (m)	nucleolus (c)	regulation of transcription, DNA-dependent (b)	regulation of transcription from Pol I promoter (b)
9452	690	1379	3296	ITM2A	integral membrane protein 2A	integral to membrane (c)
9748	690	1077	1706	SLK	STE20-like kinase (yeast)	DNA binding (m)	ATP binding (m)	protein serine/threonine kinase activity (m)	protein amino acid phosphorylation (b)	nucleotide-excision repair (b)	nuclease activity (m)
10608	689	1085	2588	MXD4	MAX dimerization protein 4	negative regulation of transcription from Pol II promoter (b)	nucleus (c)	DNA binding (m)	protein binding (m)	transcription corepressor activity (m)	regulation of transcription, DNA-dependent (b)	negative regulation of cell proliferation (b)
1734	689	1321	2892	DIO2	deiodinase, iodothyronine, type II	integral to membrane (c)	selenium binding (m)	thyroid hormone generation (b)	thyroxine 5'-deiodinase activity (m)
1814	689	1183	2048	DRD3	dopamine receptor D3	behavior (b)	G-protein coupled receptor protein signaling pathway (b)	rhodopsin-like receptor activity (m)	dopamine receptor activity (m)	integral to plasma membrane (c)	receptor activity (m)	integral to membrane (c)	synaptic transmission (b)	dopamine receptor signaling pathway (b)
2302	689	1299	2512	FOXJ1	forkhead box J1	nucleus (c)	regulation of transcription, DNA-dependent (b)	spermatogenesis (b)	transcription factor activity (m)
25822	689	1301	2998	DNAJB5	DnaJ (Hsp40) homolog, subfamily B, member 5	protein folding (b)	response to unfolded protein (b)	unfolded protein binding (m)	heat shock protein binding (m)
3026	689	692	2116	HABP2	hyaluronan binding protein 2	cell adhesion (b)	extracellular space (c)	proteolysis and peptidolysis (b)	glycosaminoglycan binding (m)	trypsin activity (m)	chymotrypsin activity (m)
3561	689	821	913	IL2RG	interleukin 2 receptor, gamma (severe combined immunodeficiency)	cell proliferation (b)	signal transduction (b)	integral to plasma membrane (c)	interleukin-7 receptor activity (m)	receptor activity (m)	immune response (b)	interleukin-4 receptor activity (m)	hematopoietin/interferon-class (D200-domain) cytokine receptor activity (m)	protein complex assembly (b)	interleukin-2 receptor activity (m)
4722	689	1481	1849	NDUFS3	NADH dehydrogenase (ubiquinone) Fe-S protein 3, 30kDa (NADH-coenzyme Q reductase)	electron carrier activity (m)	mitochondrial electron transport, NADH to ubiquinone (b)	NADH dehydrogenase activity (m)	electron transport (b)	mitochondrion (c)	membrane fraction (c)	NADH dehydrogenase (ubiquinone) activity (m)
6611	689	1017	2417	SMS	spermine synthase	polyamine metabolism (b)	spermine synthase activity (m)	methionine metabolism (b)	spermidine synthase activity (m)	transferase activity (m)
7224	689	1304	2923	TRPC5	transient receptor potential cation channel, subfamily C, member 5	neurogenesis (b)	store-operated calcium channel activity (m)	integral to plasma membrane (c)	calcium ion transport (b)	cation transport (b)
80854	689	1292	2753	SET7	SET domain-containing protein 7	nucleus (c)	methyltransferase activity (m)	transferase activity (m)	histone-lysine N-methyltransferase activity (m)	chromatin modification (b)
84844	689	1213	2386	PHF5A	PHD finger protein 5A	pre-mRNA splicing factor activity (m)	snRNP U2 (c)	spliceosome complex (c)	nuclear mRNA splicing, via spliceosome (b)	transcription factor activity (m)	positive regulation of transcription, DNA-dependent (b)
9362	689	1276	3029	CPNE6	copine VI (neuronal)	neurogenesis (b)	calcium ion binding (m)	synaptic transmission (b)	vesicle-mediated transport (b)	lipid metabolism (b)	transporter activity (m)
9403	689	1269	2771	2005-09-15	15 kDa selenoprotein	selenium binding (m)
10092	688	1287	1925	ARPC5	actin related protein 2/3 complex, subunit 5, 16kDa	regulation of actin filament polymerization (b)	cytoskeleton (c)	cell motility (b)	Arp2/3 protein complex (c)	actin cytoskeleton organization and biogenesis (b)	structural constituent of cytoskeleton (m)	cytoplasm (c)
11279	688	1312	3049	KLF8	Kruppel-like factor 8	nucleus (c)	DNA binding (m)	regulation of transcription, DNA-dependent (b)	zinc ion binding (m)
1638	688	688	688	DCT	dopachrome tautomerase (dopachrome delta-isomerase, tyrosine-related protein 2)	metabolism (b)	isomerase activity (m)	melanin metabolism (b)	epidermis development (b)	copper ion binding (m)	dopachrome isomerase activity (m)	integral to membrane (c)	melanin biosynthesis from tyrosine (b)	oxidoreductase activity (m)
1826	688	1287	1963	DSCAM	Down syndrome cell adhesion molecule	neurogenesis (b)	cell adhesion (b)	integral to plasma membrane (c)	protein binding (m)	membrane fraction (c)
1952	688	1091	1765	CELSR2	cadherin, EGF LAG seven-pass G-type receptor 2 (flamingo homolog, Drosophila)	G-protein coupled receptor activity (m)	cell adhesion (b)	calcium ion binding (m)	homophilic cell adhesion (b)	development (b)	integral to membrane (c)	structural molecule activity (m)	neuropeptide signaling pathway (b)
23518	688	721	1281	R3HDM	R3H domain (binds single-stranded nucleic acids) containing	endopeptidase inhibitor activity (m)	nucleic acid binding (m)
26249	688	1268	1657	KLHL3	kelch-like 3 (Drosophila)	cytoskeleton (c)	actin binding (m)	protein binding (m)	structural molecule activity (m)
4792	688	1315	2307	NFKBIA	nuclear factor of kappa light polypeptide gene enhancer in B-cells inhibitor, alpha	response to pathogenic bacteria (b)	transcription factor binding (m)	cytoplasmic sequestering of NF-kappaB (b)	cytoplasm (c)	apoptosis (b)
5959	688	1358	3341	RDH5	retinol dehydrogenase 5 (11-cis and 9-cis)	membrane (c)	metabolism (b)	retinol dehydrogenase activity (m)	visual perception (b)	oxidoreductase activity (m)
84333	688	1189	1975	PCGF5	polycomb group ring finger 5	ubiquitin ligase complex (c)	protein ubiquitination (b)	zinc ion binding (m)	ubiquitin-protein ligase activity (m)
84656	688	1091	2028	N-PAC	cytokine-like nuclear factor n-pac	pentose-phosphate shunt (b)	phosphogluconate dehydrogenase (decarboxylating) activity (m)
8896	688	1249	2488	G10	maternal G10 transcript	regulation of transcription from Pol II promoter (b)	nucleus (c)	transcription factor activity (m)
9600	688	1301	3111	PITPNM1	phosphatidylinositol transfer protein, membrane-associated 1	transport (b)	metal ion binding (m)	phototransduction (b)	phosphatidylinositol transporter activity (m)	intracellular (c)	membrane fraction (c)	brain development (b)	lipid metabolism (b)
10856	687	1277	1992	RUVBL2	RuvB-like 2 (E. coli)	TIP60 histone acetyltransferase complex (c)	protein folding (b)	regulation of cell growth (b)	DNA helicase IV activity (m)	nucleus (c)	hydrolase activity (m)	DNA repair (b)	ATP binding (m)	unfolded protein binding (m)	protein self binding (m)	regulation of transcription, DNA-dependent (b)	cytosol (c)	DNA recombination (b)	ATPase activity (m)	chromatin modification (b)	ATP-dependent DNA helicase activity (m)
118980	687	1342	2046	SFXN2	sideroflexin 2	transport (b)	iron ion transport (b)	integral to membrane (c)	cation transport (b)	mitochondrion (c)	cation transporter activity (m)
221527	687	1076	1347	ZBTB12	zinc finger and BTB domain containing 12	nucleus (c)	DNA binding (m)	protein binding (m)	regulation of transcription, DNA-dependent (b)	zinc ion binding (m)
2626	687	1280	2882	GATA4	GATA binding protein 4	nucleus (c)	DNA binding (m)	positive regulation of transcription (b)	heart development (b)	regulation of transcription, DNA-dependent (b)	RNA polymerase II transcription factor activity (m)	transcriptional activator activity (m)	positive regulation of transcription, DNA-dependent (b)	transcription from Pol II promoter (b)	protein binding (m)	development (b)	transcription (b)	zinc ion binding (m)	transcription factor activity (m)
3397	687	863	863	ID1	inhibitor of DNA binding 1, dominant negative helix-loop-helix protein	regulation of transcription from Pol II promoter (b)	nucleus (c)	development (b)
3849	687	1213	2159	KRT2A	keratin 2A (epidermal ichthyosis bullosa of Siemens)	epidermis development (b)	intermediate filament (c)	structural constituent of cytoskeleton (m)
4060	687	841	1001	LUM	lumican	fibrillar collagen (c)	extracellular matrix structural constituent (m)	collagen binding (m)	collagen fibril organization (b)	visual perception (b)	extracellular matrix (sensu Metazoa) (c)
79026	687	1118	1976	MGC5395	hypothetical protein MGC5395	protein binding (m)
79228	687	1414	2723	MGC2655	hypothetical protein MGC2655	kinase activity (m)
1009	686	1255	2861	CDH11	cadherin 11, type 2, OB-cadherin (osteoblast)	cell adhesion (b)	protein binding (m)	homophilic cell adhesion (b)	calcium ion binding (m)	integral to membrane (c)	ossification (b)
10611	686	828	2145	PDLIM5	PDZ and LIM domain 5	heart development (b)	actinin binding (m)	actin binding (m)	protein kinase C binding (m)	receptor signaling complex scaffold activity (m)	protein binding (m)	cytosol (c)	zinc ion binding (m)	membrane fraction (c)
11143	686	1047	2148	MYST2	MYST histone acetyltransferase 2	nucleus (c)	protein binding (m)	regulation of transcription, DNA-dependent (b)	DNA replication (b)	zinc ion binding (m)	transferase activity (m)	H3/H4 histone acetyltransferase activity (m)	transcription factor activity (m)
23671	686	1401	3071	TMEFF2	transmembrane protein with EGF-like and two follistatin-like domains 2	molecular_function unknown (m)	integral to membrane (c)
23676	686	686	1592	SMPX	small muscle protein, X-linked	striated muscle contraction (b)
24141	686	1285	2700	C20orf103	chromosome 20 open reading frame 103	integral to membrane (c)
2662	686	1417	3468	GDF10	growth differentiation factor 10	transforming growth factor beta receptor signaling pathway (b)	growth factor activity (m)	cytokine activity (m)	skeletal development (b)
29978	686	1179	1820	UBQLN2	ubiquilin 2	nucleus (c)	protein modification (b)
3091	686	1102	2614	HIF1A	hypoxia-inducible factor 1, alpha subunit (basic helix-loop-helix transcription factor)	homeostasis (b)	nucleus (c)	signal transduction (b)	regulation of transcription, DNA-dependent (b)	protein heterodimerization activity (m)	electron transport (b)	RNA polymerase II transcription factor activity, enhancer binding (m)	response to hypoxia (b)	signal transducer activity (m)	histone acetyltransferase binding (m)	transcription factor activity (m)
3146	686	1288	1957	HMGB1	high-mobility group box 1	condensed chromosome (c)	nucleus (c)	DNA repair (b)	chromatin (c)	DNA unwinding (b)	negative regulation of transcriptional preinitiation complex formation (b)	regulation of transcription from Pol II promoter (b)	base-excision repair, DNA ligation (b)	establishment and/or maintenance of chromatin architecture (b)	DNA recombination (b)	transcription factor binding (m)	DNA bending activity (m)
348980	686	1249	2493	HCN1	hyperpolarization activated cyclic nucleotide-gated potassium channel 1	3',5'-cAMP binding (m)	potassium ion transport (b)	voltage-gated potassium channel activity (m)	integral to membrane (c)	cation transport (b)	sodium ion transport (b)
5156	686	1421	2617	PDGFRA	platelet-derived growth factor receptor, alpha polypeptide	ATP binding (m)	receptor activity (m)	protein amino acid phosphorylation (b)	cell surface receptor linked signal transduction (b)	vascular endothelial growth factor receptor activity (m)	transmembrane receptor protein tyrosine kinase signaling pathway (b)	cell proliferation (b)	integral to plasma membrane (c)	transferase activity (m)	platelet-derived growth factor alpha-receptor activity (m)
5218	686	1241	2216	PFTK1	PFTAIRE protein kinase 1	nucleus (c)	ATP binding (m)	protein serine/threonine kinase activity (m)	protein amino acid phosphorylation (b)	transferase activity (m)	cytoplasm (c)
5364	686	1140	3176	PLXNB1	plexin B1	signal transduction (b)	integral to plasma membrane (c)	development (b)	receptor activity (m)
5429	686	1003	1346	POLH	polymerase (DNA directed), eta	magnesium ion binding (m)	nucleoplasm (c)	damaged DNA binding (m)	DNA replication (b)	eta DNA polymerase activity (m)	transferase activity (m)	regulation of DNA repair (b)
6860	686	1369	1858	SYT4	synaptotagmin IV	transport (b)	synaptic vesicle transport (b)	synaptic vesicle (c)	calcium ion binding (m)	integral to membrane (c)	regulation of calcium ion-dependent exocytosis (b)	synapse (c)	transporter activity (m)
7156	686	1568	3027	TOP3A	topoisomerase (DNA) III alpha	nucleus (c)	meiosis (b)	DNA topoisomerase type I activity (m)	zinc ion binding (m)	DNA unwinding (b)	chromosome organization and biogenesis (sensu Eukaryota) (b)	DNA modification (b)	DNA topological change (b)
744	686	1481	3560	C11orf8	chromosome 11 open reading frame 8	neurogenesis (b)	hydrolase activity (m)
8483	686	1019	1549	CILP	cartilage intermediate layer protein, nucleotide pyrophosphohydrolase	phosphoprotein phosphatase activity (m)	extracellular region (c)	nucleobase, nucleoside, nucleotide and nucleic acid metabolism (b)
9110	686	940	2836	MTMR4	myotubularin related protein 4	inositol or phosphatidylinositol phosphatase activity (m)	phospholipid dephosphorylation (b)	hydrolase activity (m)	phosphoprotein phosphatase activity (m)	zinc ion binding (m)	protein amino acid dephosphorylation (b)
147929	685	779	1043	ZNF565	zinc finger protein 565	nucleus (c)	DNA binding (m)	regulation of transcription, DNA-dependent (b)	zinc ion binding (m)
214	685	1374	3232	ALCAM	activated leukocyte cell adhesion molecule	cell adhesion (b)	signal transduction (b)	integral to plasma membrane (c)	protein binding (m)	membrane fraction (c)	receptor binding (m)	antimicrobial humoral response (sensu Vertebrata) (b)
2245	685	962	1819	FGD1	FYVE, RhoGEF and PH domain containing 1 (faciogenital dysplasia)	signal transduction (b)	guanyl-nucleotide exchange factor activity (m)	lamellipodium (c)	ruffles (c)	organogenesis (b)	protein binding (m)	Golgi apparatus (c)	development (b)	cytoskeleton organization and biogenesis (b)	zinc ion binding (m)
2623	685	985	1646	GATA1	GATA binding protein 1 (globin transcription factor 1)	regulation of transcription from Pol II promoter (b)	nucleus (c)	development (b)	transcription factor activity (m)
2935	685	959	1341	GSPT1	G1 to S phase transition 1	protein binding (m)	protein biosynthesis (b)	intracellular (c)	mRNA catabolism, nonsense-mediated decay (b)	G1/S transition of mitotic cell cycle (b)	GTP binding (m)	GTPase activity (m)	translation release factor activity (m)
3198	685	1314	3507	HOXA1	homeo box A1	nucleus (c)	development (b)	regulation of transcription, DNA-dependent (b)	RNA polymerase II transcription factor activity (m)	transcription factor activity (m)
4626	685	1207	1767	MYH8	myosin, heavy polypeptide 8, skeletal muscle, perinatal	muscle myosin (c)	actin binding (m)	striated muscle contraction (b)	ATP binding (m)	myosin (c)	motor activity (m)	structural constituent of muscle (m)	muscle development (b)	calmodulin binding (m)	striated muscle thick filament (c)
4987	685	1169	2383	OPRL1	opiate receptor-like 1	G-protein signaling, adenylate cyclase inhibiting pathway (b)	G-protein coupled receptor protein signaling pathway (b)	rhodopsin-like receptor activity (m)	sensory perception (b)	receptor activity (m)	X-opioid receptor activity (m)	integral to plasma membrane (c)	integral to membrane (c)	positive regulation of cytosolic calcium ion concentration (b)
5526	685	939	939	PPP2R5B	protein phosphatase 2, regulatory subunit B (B56), beta isoform	protein phosphatase type 2A regulator activity (m)	signal transduction (b)	phosphoprotein phosphatase activity (m)	cytoplasm (c)	protein phosphatase type 2A complex (c)
57282	685	1333	2920	SLC4A10	solute carrier family 4, sodium bicarbonate transporter-like, member 10	bicarbonate transport (b)	anion transport (b)	chloride transport (b)	inorganic anion exchanger activity (m)	integral to membrane (c)
6239	685	1297	2824	RREB1	ras responsive element binding protein 1	nucleus (c)	DNA binding (m)	regulation of transcription, DNA-dependent (b)	transcriptional activator activity (m)	cytoplasm (c)	transcription from Pol II promoter (b)	nucleic acid binding (m)	nuclear body (c)	development (b)	zinc ion binding (m)	Ras protein signal transduction (b)
79733	685	1044	2061	FLJ23311	FLJ23311 protein	regulation of cell cycle (b)	regulation of transcription, DNA-dependent (b)	transcription factor complex (c)	transcription factor activity (m)
79767	685	1339	2752	ELMO3	engulfment and cell motility 3 (ced-12 homolog, C. elegans)	membrane (c)	cytoskeleton (c)	apoptosis (b)	phagocytosis (b)
814	685	931	1297	CAMK4	calcium/calmodulin-dependent protein kinase IV	nucleus (c)	signal transduction (b)	ATP binding (m)	protein serine/threonine kinase activity (m)	protein amino acid phosphorylation (b)	transferase activity (m)	calmodulin binding (m)	calcium- and calmodulin-dependent protein kinase activity (m)
9987	685	992	1642	HNRPDL	heterogeneous nuclear ribonucleoprotein D-like	poly(A) binding (m)	single-stranded DNA binding (m)	nuclear mRNA splicing, via spliceosome (b)	heterogeneous nuclear ribonucleoprotein complex (c)	double-stranded DNA binding (m)	nucleic acid binding (m)
1027	684	1303	2474	CDKN1B	cyclin-dependent kinase inhibitor 1B (p27, Kip1)	nucleus (c)	cyclin-dependent protein kinase inhibitor activity (m)	protein binding (m)	transforming growth factor beta receptor, cytoplasmic mediator activity (m)	cell cycle arrest (b)	cytoplasm (c)	negative regulation of cell proliferation (b)	regulation of cyclin dependent protein kinase activity (b)
10500	684	1266	1497	SEMA6C	sema domain, transmembrane domain (TM), and cytoplasmic domain, (semaphorin) 6C	neurogenesis (b)	development (b)	receptor activity (m)	integral to membrane (c)
26001	684	1481	3265	RNF167	ring finger protein 167	peptidase activity (m)	proteolysis and peptidolysis (b)	ubiquitin ligase complex (c)	protein ubiquitination (b)	zinc ion binding (m)	ubiquitin-protein ligase activity (m)
29119	684	1400	1850	CTNNA3	catenin (cadherin-associated protein), alpha 3	cell adhesion (b)	actin cytoskeleton (c)	structural molecule activity (m)	cadherin binding (m)
3915	684	1144	1992	LAMC1	laminin, gamma 1 (formerly LAMB2)	endoderm development (b)	cell adhesion (b)	protein binding (m)	structural molecule activity (m)	protein complex assembly (b)	basement membrane (c)
51523	684	1275	2815	CXXC5	CXXC finger 5	positive regulation of I-kappaB kinase/NF-kappaB cascade (b)	DNA binding (m)	zinc ion binding (m)	signal transducer activity (m)
5216	684	1338	2981	PFN1	profilin 1	actin cytoskeleton organization and biogenesis (b)	actin cytoskeleton (c)	cytoskeleton organization and biogenesis (b)	actin monomer binding (m)
5456	684	1425	3585	POU3F4	POU domain, class 3, transcription factor 4	organogenesis (b)	nucleus (c)	perception of sound (b)	regulation of transcription, DNA-dependent (b)	transcription factor activity (m)
55572	684	1445	3656	H17	hypothetical protein H17	electron transport (b)	oxidoreductase activity (m)	cellular_component unknown (c)
5626	684	834	871	PROP1	prophet of Pit1, paired-like homeodomain transcription factor	nucleus (c)	regulation of transcription, DNA-dependent (b)	RNA polymerase II transcription factor activity (m)	central nervous system development (b)	transcription factor activity (m)
59277	684	1158	2551	NTN4	netrin 4	structural molecule activity (m)	extracellular matrix (sensu Metazoa) (c)
64333	684	1317	1317	ARHGAP9	Rho GTPase activating protein 9	GTPase activator activity (m)
6489	684	1135	1586	ST8SIA1	ST8 alpha-N-acetyl-neuraminide alpha-2,8-sialyltransferase 1	glycosphingolipid biosynthesis (b)	protein amino acid glycosylation (b)	Golgi apparatus (c)	alpha-N-acetylneuraminate alpha-2,8-sialyltransferase activity (m)	integral to membrane (c)	carbohydrate metabolism (b)
6776	684	1033	2367	STAT5A	signal transducer and activator of transcription 5A	nucleus (c)	JAK-STAT cascade (b)	regulation of transcription from Pol II promoter (b)	calcium ion binding (m)	immune response (b)	signal transducer activity (m)	intracellular signaling cascade (b)	transcription factor activity (m)
7547	684	1355	3519	ZIC3	Zic family member 3 heterotaxy 1 (odd-paired homolog, Drosophila)	nucleus (c)	DNA binding (m)	determination of left/right symmetry (b)	regulation of transcription, DNA-dependent (b)	zinc ion binding (m)
84316	684	1317	2731	MGC14151	hypothetical protein MGC14151	mRNA processing (b)	nucleus (c)	pre-mRNA splicing factor activity (m)	small nucleolar ribonucleoprotein complex (c)
8817	684	1223	1223	FGF18	fibroblast growth factor 18	morphogenesis (b)	growth factor activity (m)	extracellular space (c)	signal transduction (b)	cell-cell signaling (b)	positive regulation of cell proliferation (b)
9324	684	1335	3021	HMGN3	high mobility group nucleosomal binding domain 3	nucleus (c)	DNA binding (m)	thyroid hormone receptor binding (m)	chromatin (c)	biological_process unknown (b)
9415	684	1092	1277	FADS2	fatty acid desaturase 2	membrane (c)	fatty acid desaturation (b)	integral to plasma membrane (c)	fatty acid biosynthesis (b)	membrane fraction (c)	oxidoreductase activity, acting on paired donors, with oxidation of a pair of donors resulting in the reduction of molecular oxygen to two molecules of water (m)	oxidoreductase activity (m)
9754	684	1348	2461	STARD8	START domain containing 8	GTPase activator activity (m)
9887	684	1264	2741	C1orf16	chromosome 1 open reading frame 16	binding (m)
9892	684	1315	2439	SNAP91	synaptosomal-associated protein, 91kDa homolog (mouse)	coated pit (c)	phospholipid binding (m)
10237	683	1279	2676	SLC35B1	solute carrier family 35, member B1	transport (b)	UDP-galactose transporter activity (m)	microsome (c)
10436	683	1159	2866	C2F	C2f protein	nucleus (c)	translation elongation factor activity (m)	translational elongation (b)	rRNA processing (b)
1101	683	1275	2772	CHAD	chondroadherin	regulation of cell growth (b)	extracellular matrix structural constituent (m)	extracellular matrix (sensu Metazoa) (c)
1124	683	1361	2825	CHN2	chimerin (chimaerin) 2	SH3/SH2 adaptor protein activity (m)	diacylglycerol binding (m)	intracellular signaling cascade (b)	GTPase activator activity (m)
1301	683	1307	3029	COL11A1	collagen, type XI, alpha 1	extracellular matrix structural constituent (m)	cell-cell adhesion (b)	protein binding, bridging (m)	visual perception (b)	cytoplasm (c)	phosphate transport (b)	cell adhesion (b)	extracellular matrix organization and biogenesis (b)	perception of sound (b)	cartilage condensation (b)	collagen (c)	collagen type XI (c)
1431	683	1186	1620	CS	citrate synthase	tricarboxylic acid cycle (b)	transferase activity (m)	mitochondrion (c)	citrate (Si)-synthase activity (m)
2335	683	1369	2726	FN1	fibronectin 1	response to wounding (b)	cell migration (b)	extracellular matrix structural constituent (m)	metabolism (b)	acute-phase response (b)	cell adhesion (b)	collagen binding (m)	extracellular region (c)	heparin binding (m)	oxidoreductase activity (m)
256329	683	1459	2413	MGC35138	hypothetical protein MGC35138	two-component sensor molecule activity (m)	two-component signal transduction system (phosphorelay) (b)
266727	683	1267	2889	MDGA1	MAM domain containing glycosylphosphatidylinositol anchor 1	membrane (c)
3201	683	1445	3669	HOXA4	homeo box A4	morphogenesis (b)	nucleus (c)	regulation of transcription, DNA-dependent (b)	transcription factor activity (m)
5525	683	1017	1332	PPP2R5A	protein phosphatase 2, regulatory subunit B (B56), alpha isoform	protein phosphatase type 2A regulator activity (m)	signal transduction (b)	protein binding (m)	phosphoprotein phosphatase activity (m)	cytoplasm (c)	protein phosphatase type 2A complex (c)
55806	683	1429	2517	HR	hairless homolog (mouse)	nucleus (c)	regulation of transcription, DNA-dependent (b)	transcription factor activity (m)
6521	683	941	1586	SLC4A1	solute carrier family 4, anion exchanger, member 1 (erythrocyte membrane protein band 3, Diego blood group)	anion transport (b)	integral to plasma membrane (c)	inorganic anion exchanger activity (m)	cell ion homeostasis (b)	anion transporter activity (m)
79142	683	1336	3455	MGC2941	hypothetical protein MGC2941	DNA binding (m)	regulation of transcription, DNA-dependent (b)
8905	683	1418	3242	AP1S2	adaptor-related protein complex 1, sigma 2 subunit	clathrin vesicle coat (c)	intracellular protein transport (b)	transport (b)	membrane coat adaptor complex (c)	protein transporter activity (m)	receptor mediated endocytosis (b)	coated pit (c)	AP-1 adaptor complex (c)	Golgi trans face (c)
9749	683	1284	2559	PHACTR2	phosphatase and actin regulator 2	actin binding (m)	protein phosphatase inhibitor activity (m)
10609	682	1292	2035	SC65	synaptonemal complex protein SC65	synaptonemal complex formation (b)	nucleolus (c)	synaptonemal complex (c)	binding (m)
11180	682	1306	2731		molecular_function unknown (m)	biological_process unknown (b)	cellular_component unknown (c)
134	682	1182	2886	ADORA1	adenosine A1 receptor	neurogenesis (b)	G-protein coupled receptor protein signaling pathway (b)	rhodopsin-like receptor activity (m)	signal transduction (b)	cell-cell signaling (b)	inflammatory response (b)	integral to plasma membrane (c)	A1 adenosine receptor activity, G-protein coupled (m)	induction of apoptosis by extracellular signals (b)	phagocytosis (b)
143425	682	1252	1307	SYT9	synaptotagmin IX	transport (b)	synaptic vesicle (c)	calcium ion binding (m)	integral to membrane (c)	synapse (c)	transporter activity (m)
1948	682	1201	1605	EFNB2	ephrin-B2	neurogenesis (b)	morphogenesis (b)	ephrin receptor binding (m)	integral to plasma membrane (c)	cell-cell signaling (b)
1998	682	815	815	ELF2	E74-like factor 2 (ets domain transcription factor)	nucleus (c)	regulation of transcription, DNA-dependent (b)	transcriptional activator activity (m)	transcription factor activity (m)
23466	682	1257	1387	CBX6	chromobox homolog 6	chromatin assembly or disassembly (b)	nucleus (c)	regulation of transcription, DNA-dependent (b)	chromatin binding (m)	chromatin (c)	chromatin modification (b)
23616	682	1366	3036	SH3BP1	SH3-domain binding protein 1	protein binding (m)	cytoplasm (c)	GTPase activator activity (m)
3710	682	1080	1500	ITPR3	inositol 1,4,5-triphosphate receptor, type 3	inositol 1,4,5-triphosphate-sensitive calcium-release channel activity (m)	endoplasmic reticulum (c)	receptor activity (m)	integral to membrane (c)	calcium ion transport (b)	cation transport (b)	calcium channel activity (m)
47	682	869	1467	ACLY	ATP citrate lyase	citrate metabolism (b)	ATP citrate synthase activity (m)	magnesium ion binding (m)	metabolism (b)	ATP binding (m)	coenzyme A metabolism (b)	catalytic activity (m)	ATP catabolism (b)	transferase activity (m)	citrate lyase complex (c)	lipid biosynthesis (b)
5017	682	988	1861	OVOL1	ovo-like 1(Drosophila)	nucleus (c)	regulation of transcription, DNA-dependent (b)	zinc ion binding (m)	spermatogenesis (b)	transcription factor activity (m)
595	682	1239	2735	CCND1	cyclin D1 (PRAD1: parathyroid adenomatosis 1)	nucleus (c)	regulation of cell cycle (b)	cytokinesis (b)	G1/S transition of mitotic cell cycle (b)
790	682	1015	1926	CAD	carbamoyl-phosphate synthetase 2, aspartate transcarbamylase, and dihydroorotase	amino acid binding (m)	ATP binding (m)	arginine biosynthesis (b)	cytoplasm (c)	ligase activity (m)	nitrogen compound metabolism (b)	hydrolase activity (m)	biosynthesis (b)	pyrimidine nucleotide biosynthesis (b)	anthranilate synthase activity (m)	amino acid metabolism (b)	aspartate carbamoyltransferase activity (m)	carbamoyl-phosphate synthase (glutamine-hydrolyzing) activity (m)	dihydroorotase activity (m)	'de novo' pyrimidine base biosynthesis (b)	transferase activity (m)
84545	682	1505	2608	MRPL43	mitochondrial ribosomal protein L43	mitochondrion (c)	structural constituent of ribosome (m)
10100	681	1285	1625	TSPAN2	tetraspan 2	cell adhesion (b)	cell motility (b)	cell proliferation (b)	integral to membrane (c)
10752	681	1334	2390	CHL1	cell adhesion molecule with homology to L1CAM (close homolog of L1)	cell adhesion (b)	signal transduction (b)	integral to membrane (c)
1282	681	1136	1644	COL4A1	collagen, type IV, alpha 1	phosphate transport (b)	extracellular matrix structural constituent (m)	collagen type IV (c)	collagen (c)	cytoplasm (c)
1809	681	1344	2029	DPYSL3	dihydropyrimidinase-like 3	neurogenesis (b)	dihydropyrimidinase activity (m)	hydrolase activity (m)	signal transduction (b)	nucleobase, nucleoside, nucleotide and nucleic acid metabolism (b)
2785	681	1229	2127	GNG3	guanine nucleotide binding protein (G protein), gamma 3	G-protein coupled receptor protein signaling pathway (b)	signal transduction (b)	heterotrimeric G-protein complex (c)	signal transducer activity (m)
5093	681	1208	2562	PCBP1	poly(rC) binding protein 1	nucleus (c)	RNA binding (m)	single-stranded DNA binding (m)	ribonucleoprotein complex (c)	mRNA metabolism (b)	cytoplasm (c)
5354	681	1174	2956	PLP1	proteolipid protein 1 (Pelizaeus-Merzbacher disease, spastic paraplegia 2, uncomplicated)	integral to membrane (c)	structural molecule activity (m)
55959	681	1026	2614	SULF2	sulfatase 2	heparan sulfate proteoglycan metabolism (b)	endoplasmic reticulum (c)	extracellular space (c)	metabolism (b)	sulfuric ester hydrolase activity (m)	amino acid metabolism (b)	arylsulfatase activity (m)	carboxy-lyase activity (m)	cell surface (c)	hydrolase activity (m)	Golgi apparatus (c)
6274	681	1297	2738	S100A3	S100 calcium binding protein A3	calcium ion binding (m)
79934	681	1343	2303	ADCK4	aarF domain containing kinase 4	kinase activity (m)
83699	681	1175	2479	SH3BGRL2	SH3 domain binding glutamic acid-rich protein like 2	nucleus (c)
8471	681	1365	-	IRS4	insulin receptor substrate 4	SH3/SH2 adaptor protein activity (m)	signal transduction (b)	receptor activity (m)	plasma membrane (c)	insulin receptor binding (m)
89795	681	975	1483	NAV3	neuron navigator 3	ATP binding (m)	nucleotide binding (m)	nucleoside-triphosphatase activity (m)
9949	681	1288	3253		molecular_function unknown (m)	biological_process unknown (b)	cellular_component unknown (c)
10499	680	1262	2243	NCOA2	nuclear receptor coactivator 2	nucleus (c)	signal transduction (b)	transcription coactivator activity (m)	regulation of transcription, DNA-dependent (b)	signal transducer activity (m)
116113	680	1185	1634	FOXP4	forkhead box P4	nucleus (c)	regulation of transcription, DNA-dependent (b)	zinc ion binding (m)	transcription factor activity (m)
116173	680	1092	2977	CKLFSF5	chemokine-like factor super family 5	cytokine activity (m)	integral to membrane (c)	chemotaxis (b)
1674	680	1268	1906	DES	desmin	regulation of heart contraction rate (b)	muscle contraction (b)	cytoskeleton organization and biogenesis (b)	muscle development (b)	intermediate filament (c)	structural constituent of cytoskeleton (m)
23468	680	1267	3567	CBX5	chromobox homolog 5 (HP1 alpha homolog, Drosophila)	chromatin assembly or disassembly (b)	protein binding (m)	nuclear membrane (c)	chromatin binding (m)	chromatin (c)	nuclear heterochromatin (c)
3191	680	783	1290	HNRPL	heterogeneous nuclear ribonucleoprotein L	mRNA processing (b)	nucleoplasm (c)	nucleus (c)	RNA binding (m)	heterogeneous nuclear ribonucleoprotein complex (c)
4613	680	1336	2398	MYCN	v-myc myelocytomatosis viral related oncogene, neuroblastoma derived (avian)	regulation of transcription from Pol II promoter (b)	nucleus (c)	protein binding (m)	chromatin (c)	transcription factor activity (m)
51111	680	1183	2205	SUV420H1	suppressor of variegation 4-20 homolog 1 (Drosophila)	nucleus (c)
5122	680	979	2068	PCSK1	proprotein convertase subtilisin/kexin type 1	hydrolase activity (m)	metabolism (b)	proteolysis and peptidolysis (b)	cell-cell signaling (b)	proprotein convertase 1 activity (m)	subtilase activity (m)
59335	680	1198	3093	PRDM12	PR domain containing 12	nucleus (c)	DNA binding (m)	regulation of transcription, DNA-dependent (b)	zinc ion binding (m)
5950	680	1228	1944	RBP4	retinol binding protein 4, plasma	transport (b)	extracellular space (c)	visual perception (b)	retinol binding (m)	transporter activity (m)
65059	680	1063	1804	RAPH1	Ras association (RalGDS/AF-6) and pleckstrin homology domains 1	cell-matrix adhesion (b)	cytoskeleton (c)	signal transduction (b)
84867	680	1059	2832	PTPN5	protein tyrosine phosphatase, non-receptor type 5 (striatum-enriched)	hydrolase activity (m)	integral to membrane (c)	protein amino acid dephosphorylation (b)	protein tyrosine phosphatase activity (m)
8576	680	1037	2035	STK16	serine/threonine kinase 16	protein-tyrosine kinase activity (m)	ATP binding (m)	protein serine/threonine kinase activity (m)	protein amino acid phosphorylation (b)	transferase activity (m)	protein complex assembly (b)
89884	680	1223	2860	LHX4	LIM homeobox 4	nucleus (c)	regulation of transcription, DNA-dependent (b)	zinc ion binding (m)	transcription factor activity (m)
140576	679	1407	3149	S100A16	S100 calcium binding protein A16	calcium ion binding (m)
147007	679	1188	2401	C17orf32	chromosome 17 open reading frame 32	integral to membrane (c)
203245	679	1441	2248	C9orf90	chromosome 9 open reading frame 90	nucleus (c)
23194	679	989	1715	FBXL7	F-box and leucine-rich repeat protein 7	ubiquitin cycle (b)
2965	679	714	2025	GTF2H1	general transcription factor IIH, polypeptide 1, 62kDa	[RNA-polymerase]-subunit kinase activity (m)	transcription factor TFIIH complex (c)	nucleus (c)	DNA repair (b)	general RNA polymerase II transcription factor activity (m)	regulation of transcription, DNA-dependent (b)	transcription from Pol II promoter (b)	regulation of cyclin dependent protein kinase activity (b)
3488	679	1275	2705	IGFBP5	insulin-like growth factor binding protein 5	insulin-like growth factor binding (m)	regulation of cell growth (b)	signal transduction (b)	extracellular region (c)
50805	679	1435	3198	IRX4	iroquois homeobox protein 4	nucleus (c)	heart development (b)	regulation of transcription, DNA-dependent (b)	transcription factor activity (m)
55135	679	1360	1577	FLJ10385	hypothetical protein FLJ10385	kinase activity (m)
6097	679	1002	2316	RORC	RAR-related orphan receptor C	steroid hormone receptor activity (m)	nucleus (c)	regulation of transcription, DNA-dependent (b)	transcription factor activity (m)
7090	679	1555	3740	TLE3	transducin-like enhancer of split 3 (E(sp1) homolog, Drosophila)	organogenesis (b)	nucleus (c)	signal transduction (b)	regulation of transcription, DNA-dependent (b)	frizzled signaling pathway (b)
81849	679	1410	2357	ST6GALNAC5	ST6 (alpha-N-acetyl-neuraminyl-2,3-beta-galactosyl-1,3)-N-acetylgalactosaminide alpha-2,6-sialyltransferase 5	protein amino acid glycosylation (b)	sialyltransferase activity (m)	Golgi apparatus (c)	integral to membrane (c)
9735	679	904	2099	KNTC1	kinetochore associated 1	nucleus (c)	DNA binding (m)	spindle pole (c)	regulation of transcription, DNA-dependent (b)	mitosis (b)	kinetochore microtubule (c)	mitotic checkpoint (b)	protein binding (m)	regulation of exit from mitosis (b)	protein complex assembly (b)	cell cycle (b)
10451	678	1072	2034	VAV3	vav 3 oncogene	SH3/SH2 adaptor protein activity (m)	small GTPase mediated signal transduction (b)	diacylglycerol binding (m)	intracellular signaling cascade (b)	guanyl-nucleotide exchange factor activity (m)	GTPase activator activity (m)
10969	678	731	776	EBNA1BP2	EBNA1 binding protein 2	ribosome biogenesis (b)	nucleus (c)	membrane fraction (c)
11122	678	1307	3121	PTPRT	protein tyrosine phosphatase, receptor type, T	transmembrane receptor protein tyrosine kinase signaling pathway (b)	hydrolase activity (m)	integral to plasma membrane (c)	transmembrane receptor protein tyrosine phosphatase activity (m)	receptor activity (m)	protein amino acid dephosphorylation (b)
200765	678	1018	2454	TIGD1	tigger transposable element derived 1	nucleus (c)	DNA binding (m)	regulation of transcription (b)	chromosome, pericentric region (c)
26520	678	979	1652	TIMM9	translocase of inner mitochondrial membrane 9 homolog (yeast)	mitochondrial inner membrane presequence translocase complex (c)	perception of sound (b)	zinc ion binding (m)	mitochondrial inner membrane protein insertion complex (c)	mitochondrion (c)	protein transport (b)	mitochondrial inner membrane protein import (b)
3491	678	1284	2842	CYR61	cysteine-rich, angiogenic inducer, 61	insulin-like growth factor binding (m)	regulation of cell growth (b)	morphogenesis (b)	cell adhesion (b)	cell proliferation (b)	heparin binding (m)	extracellular region (c)	chemotaxis (b)
392	678	1114	2707	ARHGAP1	Rho GTPase activating protein 1	Rho GTPase activator activity (m)	Rho protein signal transduction (b)	SH3/SH2 adaptor protein activity (m)	signal transduction (b)	cytoskeleton organization and biogenesis (b)	GTP binding (m)	cellular_component unknown (c)
51209	678	1301	1301	RAB9B	RAB9B, member RAS oncogene family	small GTPase mediated signal transduction (b)	Golgi to endosome transport (b)	Golgi apparatus (c)	GTP binding (m)	protein transport (b)
6444	678	1262	1429	SGCD	sarcoglycan, delta (35kDa dystrophin-associated glycoprotein)	cytoskeleton (c)	integral to membrane (c)	cytoskeleton organization and biogenesis (b)	sarcoglycan complex (c)	muscle development (b)	plasma membrane (c)
654	678	1170	2499	BMP6	bone morphogenetic protein 6	growth factor activity (m)	cytokine activity (m)	growth (b)	skeletal development (b)
6588	678	1041	1732	SLN	sarcolipin	transport (b)	smooth endoplasmic reticulum (c)	enzyme regulator activity (m)	integral to membrane (c)	sarcoplasmic reticulum (c)
7066	678	1387	3596	THPO	thrombopoietin (myeloproliferative leukemia virus oncogene ligand, megakaryocyte growth and development factor)	growth factor activity (m)	cell proliferation (b)	cytokine activity (m)	development (b)	extracellular region (c)	hormone activity (m)
7143	678	1329	2882	TNR	tenascin R (restrictin, janusin)	cell adhesion (b)	extracellular space (c)	extracellular matrix structural constituent (m)	axon guidance (b)	extracellular matrix (sensu Metazoa) (c)
7704	678	1218	2739	ZBTB16	zinc finger and BTB domain containing 16	mesoderm development (b)	nucleus (c)	DNA binding (m)	transcription corepressor activity (m)	general RNA polymerase II transcription factor activity (m)	regulation of transcription, DNA-dependent (b)	protein binding (m)	zinc ion binding (m)	transcription factor activity (m)
80010	678	1178	3038	C9orf76	chromosome 9 open reading frame 76	nucleic acid binding (m)
80216	678	843	1287	ALPK1	alpha-kinase 1	ATP binding (m)	protein serine/threonine kinase activity (m)	kinase activity (m)	protein amino acid phosphorylation (b)
81858	678	1323	3423	Sharpin	shank-interacting protein-like 1	kinase activity (m)
83590	678	1057	2666	C7orf21	chromosome 7 open reading frame 21	protein modification (b)	integral to membrane (c)
84541	678	1287	2896	TA-KRP	T-cell activation kelch repeat protein	protein binding (m)
10912	677	1184	1836	GADD45G	growth arrest and DNA-damage-inducible, gamma	activation of MAPKKK (b)	cell differentiation (b)	DNA repair (b)	response to stress (b)	apoptosis (b)
124359	677	1154	2861	CDYL2	chromodomain protein, Y-like 2	chromatin assembly or disassembly (b)	nucleus (c)	metabolism (b)	chromatin binding (m)	chromatin (c)	catalytic activity (m)
230	677	1372	2969	ALDOC	aldolase C, fructose-bisphosphate	lyase activity (m)	fructose metabolism (b)	fructose-bisphosphate aldolase activity (m)	glycolysis (b)
23002	677	1360	3088	DAAM1	dishevelled associated activator of morphogenesis 1	actin binding (m)	Rho GTPase binding (m)	cell organization and biogenesis (b)	actin cytoskeleton organization and biogenesis (b)
2318	677	1053	2419	FLNC	filamin C, gamma (actin binding protein 280)	actin binding (m)	actin cytoskeleton (c)
23469	677	936	1934	PHF3	PHD finger protein 3	DNA binding (m)	development (b)	regulation of transcription, DNA-dependent (b)	transcription (b)	cellular_component unknown (c)
27343	677	902	1325	POLL	polymerase (DNA directed), lambda	magnesium ion binding (m)	nucleus (c)	DNA binding (m)	DNA repair (b)	somatic hypermutation of antibody genes (b)	DNA replication (b)	intracellular (c)	nucleotide-excision repair (b)	lyase activity (m)	lambda DNA polymerase activity (m)	beta DNA polymerase activity (m)	transferase activity (m)	manganese ion binding (m)
3037	677	1337	1514	HAS2	hyaluronan synthase 2	transferase activity, transferring glycosyl groups (m)	integral to plasma membrane (c)	hyaluronan synthase activity (m)
3371	677	1200	2796	TNC	tenascin C (hexabrachion)	cell adhesion (b)	protein binding (m)	extracellular matrix (sensu Metazoa) (c)
4076	677	1046	1791	M11S1	membrane component, chromosome 11, surface marker 1	integral to plasma membrane (c)
4625	677	1229	2820	MYH7	myosin, heavy polypeptide 7, cardiac muscle, beta	muscle myosin (c)	actin binding (m)	striated muscle contraction (b)	ATP binding (m)	myosin (c)	motor activity (m)	structural constituent of muscle (m)	muscle development (b)	calmodulin binding (m)	striated muscle thick filament (c)
5178	677	1276	2630	PEG3	paternally expressed 3	nucleus (c)	regulation of transcription, DNA-dependent (b)	zinc ion binding (m)	transcription factor activity (m)	nucleic acid binding (m)
53919	677	997	2068	SLCO1C1	solute carrier organic anion transporter family, member 1C1	integral to membrane (c)	ion transport (b)	transporter activity (m)
5502	677	1201	2718	PPP1R1A	protein phosphatase 1, regulatory (inhibitor) subunit 1A	glycogen metabolism (b)	signal transduction (b)	type 1 serine/threonine specific protein phosphatase inhibitor activity (m)
58496	677	1351	2913		molecular_function unknown (m)	biological_process unknown (b)	cellular_component unknown (c)
6484	677	1134	2091	ST3GAL4	ST3 beta-galactoside alpha-2,3-sialyltransferase 4	protein amino acid glycosylation (b)	beta-galactoside alpha-2,3-sialyltransferase activity (m)	Golgi apparatus (c)	integral to membrane (c)
6546	677	1274	3117	SLC8A1	solute carrier family 8 (sodium/calcium exchanger), member 1	membrane (c)	transport (b)	calcium:sodium antiporter activity (m)	muscle contraction (b)	cell communication (b)	calcium ion transport (b)	calcium ion transporter activity (m)	integral to plasma membrane (c)	sodium ion transporter activity (m)	calmodulin binding (m)	antiporter activity (m)	sodium ion transport (b)
6668	677	1159	2099	SP2	Sp2 transcription factor	regulation of transcription from Pol II promoter (b)	nucleus (c)	DNA binding (m)	zinc ion binding (m)	immune response (b)	RNA polymerase II transcription factor activity (m)
7292	677	1233	2460	TNFSF4	tumor necrosis factor (ligand) superfamily, member 4 (tax-transcriptionally activated glycoprotein 1, 34kDa)	tumor necrosis factor receptor binding (m)	signal transduction (b)	integral to plasma membrane (c)	cell-cell signaling (b)	immune response (b)	positive regulation of cell proliferation (b)
7707	677	1390	1390	ZNF148	zinc finger protein 148 (pHZ-52)	DNA-directed RNA polymerase II, core complex (c)	nucleus (c)	DNA binding (m)	regulation of transcription, DNA-dependent (b)	transcriptional activator activity (m)	cellular defense response (b)	nucleic acid binding (m)	negative regulation of transcription from Pol II promoter (b)	specific RNA polymerase II transcription factor activity (m)	zinc ion binding (m)
79971	677	882	1673	FLJ23091	putative NFkB activating protein 373	positive regulation of I-kappaB kinase/NF-kappaB cascade (b)	signal transducer activity (m)
83439	677	797	1283	TCF7L1	transcription factor 7-like 1 (T-cell specific, HMG-box)	nucleus (c)	regulation of transcription, DNA-dependent (b)	establishment and/or maintenance of chromatin architecture (b)	regulation of Wnt receptor signaling pathway (b)	transcription factor activity (m)
8633	677	1278	2817	UNC5C	unc-5 homolog C (C. elegans)	netrin receptor activity (m)	signal transduction (b)	receptor activity (m)	brain development (b)	apoptosis (b)	protein binding (m)	development (b)	integral to membrane (c)	axon guidance (b)
91752	677	1326	3104	C2orf10	chromosome 2 open reading frame 10	nucleus (c)	zinc ion binding (m)	nucleic acid binding (m)
113130	676	1282	3366	CDCA5	cell division cycle associated 5	cytokinesis (b)
162989	676	728	1917	DEDD2	death effector domain containing 2	RNA processing (b)	DNA binding (m)	rRNA catabolism (b)	induction of apoptosis via death domain receptors (b)	regulation of transcription, DNA-dependent (b)	apoptotic nuclear changes (b)	activation of pro-apoptotic gene products (b)	receptor signaling complex scaffold activity (m)	cell homeostasis (b)	negative regulation of transcription (b)	protein binding (m)	nucleolus (c)	intracellular signaling cascade (b)	regulation of apoptosis (b)
1742	676	1324	3330	DLG4	discs, large homolog 4 (Drosophila)	neurogenesis (b)	protein C-terminus binding (m)	signal transduction (b)	protein binding (m)	synaptic transmission (b)	learning (b)	protein complex assembly (b)	guanylate kinase activity (m)
2120	676	1233	2404	ETV6	ets variant gene 6 (TEL oncogene)	nucleus (c)	regulation of transcription, DNA-dependent (b)	transcription factor activity (m)
23092	676	1178	2059	ARHGAP26	Rho GTPase activating protein 26	neurogenesis (b)	Rho GTPase activator activity (m)	actin cytoskeleton organization and biogenesis (b)	cellular_component unknown (c)
23619	676	1275	2630	ZIM2	zinc finger, imprinted 2	nucleus (c)	DNA binding (m)	regulation of transcription, DNA-dependent (b)	zinc ion binding (m)
2555	676	1384	2990	GABRA2	gamma-aminobutyric acid (GABA) A receptor, alpha 2	regulation of neurotransmitter levels (b)	extracellular ligand-gated ion channel activity (m)	gamma-aminobutyric acid signaling pathway (b)	benzodiazepine receptor activity (m)	ion transport (b)	ion channel activity (m)	integral to plasma membrane (c)	chloride transport (b)	GABA-A receptor activity (m)	postsynaptic membrane (c)
283375	676	1177	1805	SLC39A5	solute carrier family 39 (metal ion transporter), member 5	metal ion transporter activity (m)	integral to membrane (c)	metal ion transport (b)
3329	676	1046	1857	HSPD1	heat shock 60kDa protein 1 (chaperonin)	protein folding (b)	mitochondrial matrix (c)	response to unfolded protein (b)	ATP binding (m)	unfolded protein binding (m)	mitochondrial matrix protein import (b)
3672	676	954	2193	ITGA1	integrin, alpha 1	magnesium ion binding (m)	receptor activity (m)	response to antibiotic (b)	cell-matrix adhesion (b)	integrin complex (c)	beta-lactam antibiotic catabolism (b)	collagen binding (m)	integrin-mediated signaling pathway (b)	beta-lactamase activity (m)	integral to membrane (c)
3976	676	1193	2674	LIF	leukemia inhibitory factor (cholinergic differentiation factor)	growth factor activity (m)	extracellular space (c)	cytokine activity (m)	cell-cell signaling (b)	cell surface receptor linked signal transduction (b)	oncostatin-M receptor binding (m)	leukemia inhibitory factor receptor binding (m)	development (b)	immune response (b)	positive regulation of cell proliferation (b)
4155	676	868	868	MBP	myelin basic protein	synaptic transmission (b)	immune response (b)	central nervous system development (b)	structural constituent of myelin sheath (m)	nerve ensheathment (b)
51114	676	1145	2738	ZDHHC9	zinc finger, DHHC domain containing 9	metal ion binding (m)	integral to membrane (c)
5451	676	1327	2011	POU2F1	POU domain, class 2, transcription factor 1	nucleus (c)	regulation of transcription, DNA-dependent (b)	transcription factor activity (m)
56479	676	1365	2764	KCNQ5	potassium voltage-gated channel, KQT-like subfamily, member 5	potassium ion transport (b)	inward rectifier potassium channel activity (m)	integral to membrane (c)	synaptic transmission (b)	cation transport (b)	protein complex assembly (b)	voltage-gated potassium channel complex (c)
57826	676	1346	2752	RAP2C	RAP2C, member of RAS oncogene family	small GTPase mediated signal transduction (b)	GTP binding (m)
5936	676	1078	1306	RBM4	RNA binding motif protein 4	RNA binding (m)	nuclear mRNA splicing, via spliceosome (b)
7415	676	1322	3406	VCP	valosin-containing protein	establishment of protein localization (b)	transport (b)	retrograde protein transport, ER to cytosol (b)	endoplasmic reticulum (c)	nucleus (c)	ATP binding (m)	ER-associated protein catabolism (b)	protein ubiquitination (b)	lipid binding (m)	hydrolase activity (m)	protein binding (m)	nucleotide binding (m)	Golgi apparatus (c)	cytosol (c)	unfolded protein response (b)	ATPase activity (m)
79411	676	1360	3473	GLB1L	galactosidase, beta 1-like	beta-galactosidase complex (c)	beta-galactosidase activity (m)	carbohydrate metabolism (b)
81789	676	1245	2206	TIGD6	tigger transposable element derived 6	nucleus (c)	DNA binding (m)	regulation of transcription (b)	chromosome, pericentric region (c)
9726	676	1313	1808	ZNF646	zinc finger protein 646	nucleus (c)	zinc ion binding (m)	nucleic acid binding (m)
115019	675	1325	2944	SLC26A9	solute carrier family 26, member 9	sulfate transport (b)	integral to membrane (c)	sulfate porter activity (m)
170850	675	1303	2216	KCNG3	potassium voltage-gated channel, subfamily G, member 3	potassium ion transport (b)	endoplasmic reticulum (c)	voltage-gated potassium channel activity (m)	cation transport (b)	protein binding (m)	integral to membrane (c)	plasma membrane (c)	voltage-gated potassium channel complex (c)
203447	675	1337	2975	NRK	Nik related kinase	ATP binding (m)	small GTPase regulatory/interacting protein activity (m)	protein serine/threonine kinase activity (m)	protein amino acid phosphorylation (b)	transferase activity (m)
2130	675	1164	2543	EWSR1	Ewing sarcoma breakpoint region 1	nucleus (c)	RNA binding (m)	regulation of transcription, DNA-dependent (b)	zinc ion binding (m)	calmodulin binding (m)	nucleic acid binding (m)
23528	675	941	1777	ZNF281	zinc finger protein 281	DNA-directed RNA polymerase II, core complex (c)	specific RNA polymerase II transcription factor activity (m)	negative regulation of transcription from Pol II promoter (b)	nucleus (c)	DNA binding (m)	regulation of transcription, DNA-dependent (b)	zinc ion binding (m)
2931	675	865	2455	GSK3A	glycogen synthase kinase 3 alpha	ATP binding (m)	protein serine/threonine kinase activity (m)	protein amino acid phosphorylation (b)	transferase activity (m)
3232	675	1367	3575	HOXD3	homeo box D3	morphogenesis (b)	nucleus (c)	regulation of transcription, DNA-dependent (b)	transcription factor activity (m)
343472	675	1385	3123	BARHL2	BarH-like 2 (Drosophila)	nucleus (c)	regulation of transcription, DNA-dependent (b)	transcription factor activity (m)
4163	675	1082	1325	MCC	mutated in colorectal cancers	negative regulation of cell cycle (b)	signal transduction (b)	calcium ion binding (m)	receptor activity (m)
5098	675	1150	2050	PCDHGC3	protocadherin gamma subfamily C, 3	membrane (c)	cell adhesion (b)	protein binding (m)	homophilic cell adhesion (b)	calcium ion binding (m)	integral to membrane (c)
53917	675	1126	2704	RAB24	RAB24, member RAS oncogene family	small GTPase mediated signal transduction (b)	autophagy (b)	GTP binding (m)	protein transport (b)
6810	675	1027	1571	STX4A	syntaxin 4A (placental)	intracellular protein transport (b)	protein transporter activity (m)	integral to membrane (c)	neurotransmitter transport (b)
7104	675	904	1629	TM4SF4	transmembrane 4 superfamily member 4	integral to plasma membrane (c)	N-linked glycosylation (b)	membrane fraction (c)	negative regulation of cell proliferation (b)
79003	675	1334	2803	MIS12	MIS12 homolog (yeast)	nucleus (c)	cell cycle (b)	chromosome, pericentric region (c)	mitosis (b)
79623	675	1224	2943	GALNT14	UDP-N-acetyl-alpha-D-galactosamine:polypeptide N-acetylgalactosaminyltransferase 14 (GalNAc-T14)	polypeptide N-acetylgalactosaminyltransferase activity (m)	transferase activity, transferring glycosyl groups (m)	Golgi apparatus (c)	sugar binding (m)	integral to membrane (c)	manganese ion binding (m)
8200	675	727	1257	GDF5	growth differentiation factor 5 (cartilage-derived morphogenetic protein-1)	transforming growth factor beta receptor signaling pathway (b)	growth factor activity (m)	protein binding (m)	cytokine activity (m)	cell-cell signaling (b)	growth (b)
83896	675	683	2097	KRTAP3-1	keratin associated protein 3-1	keratin filament (c)	structural molecule activity (m)
10586	674	1326	3377	MAB21L2	mab-21-like 2 (C. elegans)	neurogenesis (b)	nucleus (c)	sugar binding (m)	integral to membrane (c)
11227	674	989	2414	GALNT5	UDP-N-acetyl-alpha-D-galactosamine:polypeptide N-acetylgalactosaminyltransferase 5 (GalNAc-T5)	polypeptide N-acetylgalactosaminyltransferase activity (m)	transferase activity, transferring glycosyl groups (m)	Golgi apparatus (c)	sugar binding (m)	integral to membrane (c)	manganese ion binding (m)
150	674	1144	2081	ADRA2A	adrenergic, alpha-2A-, receptor	G-protein coupled receptor protein signaling pathway (b)	rhodopsin-like receptor activity (m)	actin cytoskeleton organization and biogenesis (b)	potassium channel regulator activity (m)	signal transduction (b)	alpha2-adrenergic receptor activity (m)	activation of MAPK (b)	adrenoceptor activity (m)	Rho protein signal transduction (b)	cell motility (b)	integral to plasma membrane (c)	negative regulation of adenylate cyclase activity (b)	Ras protein signal transduction (b)	positive regulation of cell proliferation (b)
23051	674	1004	1935	ZHX3	zinc fingers and homeoboxes 3	negative regulation of transcription, DNA-dependent (b)	nucleus (c)	protein binding (m)	regulation of transcription, DNA-dependent (b)	zinc ion binding (m)	transcription factor activity (m)
4324	674	1126	2321	MMP15	matrix metalloproteinase 15 (membrane-inserted)	hydrolase activity (m)	proteolysis and peptidolysis (b)	protein modification (b)	integral to plasma membrane (c)	metalloendopeptidase activity (m)	zinc ion binding (m)	enzyme activator activity (m)	extracellular matrix (sensu Metazoa) (c)
4878	674	709	1266	NPPA	natriuretic peptide precursor A	regulation of blood pressure (b)	physiological process (b)	extracellular region (c)	hormone activity (m)
5079	674	1409	3444	PAX5	paired box gene 5 (B-cell lineage specific activator)	neurogenesis (b)	nucleus (c)	DNA binding (m)	cell differentiation (b)	regulation of transcription, DNA-dependent (b)	spermatogenesis (b)	transcription from Pol II promoter (b)	humoral immune response (b)	transcription (b)	development (b)
51762	674	1313	2846	RAB8B	RAB8B, member RAS oncogene family	small GTPase mediated signal transduction (b)	GTP binding (m)	protein transport (b)	cellular_component unknown (c)	GTPase activity (m)
55188	674	1217	2540	hSyn	brain synembryn	binding (m)
5576	674	910	1893	PRKAR2A	protein kinase, cAMP-dependent, regulatory, type II, alpha	3',5'-cAMP binding (m)	signal transduction (b)	kinase activity (m)	protein amino acid phosphorylation (b)	cytoplasm (c)	cAMP-dependent protein kinase regulator activity (m)	membrane fraction (c)	intracellular signaling cascade (b)	plasma membrane (c)	cAMP-dependent protein kinase complex (c)
83461	674	1441	3046		molecular_function unknown (m)	biological_process unknown (b)	cellular_component unknown (c)
9162	674	1096	2453	DGKI	diacylglycerol kinase, iota	diacylglycerol kinase activity (m)	protein kinase C activation (b)	nucleus (c)	transferase activity (m)	intracellular signaling cascade (b)	cytoplasm (c)
94121	674	1315	1746	SYTL4	synaptotagmin-like 4 (granuphilin-a)	membrane (c)	transport (b)	neurexin binding (m)	synaptic vesicle (c)	extrinsic to plasma membrane (c)	phospholipid binding (m)	intracellular protein transport (b)	zinc ion binding (m)	Rab interactor activity (m)	transporter activity (m)	exocytosis (b)
9610	674	1226	2736	RIN1	Ras and Rab interactor 1	cytoskeleton (c)	protein binding (m)	endocytosis (b)	intracellular signaling cascade (b)	plasma membrane (c)	GTPase activator activity (m)
2070	673	1267	2958	EYA4	eyes absent homolog 4 (Drosophila)	magnesium ion binding (m)	morphogenesis (b)	nucleus (c)	metabolism (b)	regulation of transcription, DNA-dependent (b)	visual perception (b)	protein tyrosine phosphatase activity (m)	hydrolase activity (m)	phosphoprotein phosphatase activity (m)	development (b)
2257	673	1097	2044	FGF12	fibroblast growth factor 12	growth factor activity (m)	nucleus (c)
2277	673	805	1543	FIGF	c-fos induced growth factor (vascular endothelial growth factor D)	membrane (c)	growth factor activity (m)	extracellular space (c)	platelet-derived growth factor receptor binding (m)	angiogenesis (b)	regulation of cell cycle (b)	cell proliferation (b)	positive regulation of cell proliferation (b)
26574	673	1271	3458	AATF	apoptosis antagonizing transcription factor	nucleus (c)	anti-apoptosis (b)	transcription factor activity (m)
358	673	1167	2528	AQP1	aquaporin 1 (channel-forming integral protein, 28kDa)	water transport (b)	transport (b)	integral to plasma membrane (c)	excretion (b)	water transporter activity (m)
3853	673	1274	2728	KRT6A	keratin 6A	intermediate filament (c)	structural constituent of cytoskeleton (m)	ectoderm development (b)
407	673	1225	2949	ARR3	arrestin 3, retinal (X-arrestin)	sensory perception (b)	signal transduction (b)	visual perception (b)	cytoplasm (c)	soluble fraction (c)
4602	673	1328	2692	MYB	v-myb myeloblastosis viral oncogene homolog (avian)	DNA binding (m)	regulation of transcription, DNA-dependent (b)	nuclear matrix (c)	transcriptional activator activity (m)
5566	673	1284	2237	PRKACA	protein kinase, cAMP-dependent, catalytic, alpha	nucleus (c)	ATP binding (m)	protein serine/threonine kinase activity (m)	protein amino acid phosphorylation (b)	transferase activity (m)	cAMP-dependent protein kinase complex (c)	cAMP-dependent protein kinase activity (m)
57332	673	1292	3093	CBX8	chromobox homolog 8 (Pc class homolog, Drosophila)	chromatin assembly or disassembly (b)	nucleus (c)	regulation of transcription, DNA-dependent (b)	chromatin binding (m)	chromatin (c)	chromatin modification (b)
7227	673	1406	3493	TRPS1	trichorhinophalangeal syndrome I	nucleus (c)	regulation of transcription, DNA-dependent (b)	zinc ion binding (m)	transcription factor activity (m)
80144	673	1313	2359	FRAS1	Fraser syndrome 1	viral capsid (c)	integral to membrane (c)	cell communication (b)	structural molecule activity (m)	extracellular matrix (sensu Metazoa) (c)
84502	673	978	1552	JPH4	junctophilin 4	integral to membrane (c)
1000	672	1357	3134	CDH2	cadherin 2, type 1, N-cadherin (neuronal)	cell adhesion (b)	protein binding (m)	homophilic cell adhesion (b)	calcium ion binding (m)	integral to membrane (c)
10204	672	1078	3167	NUTF2	nuclear transport factor 2	nucleus (c)	protein transporter activity (m)	protein-nucleus import (b)	protein transport (b)
10589	672	1522	3143	DRAP1	DR1-associated protein 1 (negative cofactor 2 alpha)	nucleus (c)	DNA binding (m)	regulation of transcription, DNA-dependent (b)
1302	672	1302	3061	COL11A2	collagen, type XI, alpha 2	collagen fibril organization (b)	cytoplasm (c)	phosphate transport (b)	cell adhesion (b)	extracellular matrix structural constituent conferring tensile strength (m)	perception of sound (b)	collagen (c)	skeletal development (b)	collagen type XI (c)
132112	672	974	2583	RTP1	receptor transporting protein 1	integral to membrane (c)
2099	672	1443	2778	ESR1	estrogen receptor 1	estrogen receptor signaling pathway (b)	nitric-oxide synthase regulator activity (m)	membrane (c)	steroid hormone receptor activity (m)	chromatin remodeling complex (c)	nucleus (c)	signal transduction (b)	estrogen receptor activity (m)	regulation of transcription, DNA-dependent (b)	receptor activity (m)	cell growth (b)	transcription (b)	negative regulation of mitosis (b)	transcription factor activity (m)	steroid binding (m)
2177	672	672	981		molecular_function unknown (m)	biological_process unknown (b)	cellular_component unknown (c)
261734	672	1395	2587	NPHP4	nephronophthisis 4	membrane (c)	actin cytoskeleton organization and biogenesis (b)	cell-cell adhesion (b)	signal transduction (b)	protein binding (m)	visual behavior (b)	structural molecule activity (m)
331	672	775	1304	BIRC4	baculoviral IAP repeat-containing 4	caspase inhibitor activity (m)	anti-apoptosis (b)	protein ubiquitination (b)	apoptosis (b)	ubiquitin-protein ligase activity (m)	ubiquitin ligase complex (c)	cytosol (c)	zinc ion binding (m)	cysteine protease inhibitor activity (m)
334	672	1121	1892	APLP2	amyloid beta (A4) precursor-like protein 2	G-protein coupled receptor protein signaling pathway (b)	nucleus (c)	DNA binding (m)	serine-type endopeptidase inhibitor activity (m)	integral to membrane (c)	binding (m)
339168	672	1397	3129	LOC339168	hypothetical protein LOC339168	transport (b)	iron ion binding (m)	electron transport (b)	electron transporter activity (m)
3937	672	987	1583	LCP2	lymphocyte cytosolic protein 2 (SH2 domain containing leukocyte protein of 76kDa)	transmembrane receptor protein tyrosine kinase signaling pathway (b)	protein binding (m)	immune response (b)	intracellular signaling cascade (b)
4094	672	1367	3433	MAF	v-maf musculoaponeurotic fibrosarcoma oncogene homolog (avian)	nucleus (c)	DNA binding (m)	regulation of transcription, DNA-dependent (b)	chromatin (c)	RNA polymerase II transcription factor activity (m)	transcription from Pol II promoter (b)
6572	672	1281	3004	SLC18A3	solute carrier family 18 (vesicular acetylcholine), member 3	integral to plasma membrane (c)	acetylcholine transport (b)	membrane fraction (c)	acetylcholine transporter activity (m)	transporter activity (m)
8269	672	1502	3299		molecular_function unknown (m)	biological_process unknown (b)	cellular_component unknown (c)
90293	672	1118	1118	KLHL13	kelch-like 13 (Drosophila)	protein binding (m)
9507	672	1392	2790	ADAMTS4	a disintegrin-like and metalloprotease (reprolysin type) with thrombospondin type 1 motif, 4	metallopeptidase activity (m)	proteolysis and peptidolysis (b)	metalloendopeptidase activity (m)	zinc ion binding (m)	integrin-mediated signaling pathway (b)	skeletal development (b)	extracellular matrix (sensu Metazoa) (c)
9931	672	1233	1762	HELZ	helicase with zinc finger domain	ATP binding (m)	helicase activity (m)	nucleic acid binding (m)
2107	671	799	799	ETF1	eukaryotic translation termination factor 1	ribosome binding (m)	protein binding (m)	translational termination (b)	protein biosynthesis (b)	translation release factor activity, codon specific (m)	cytoplasm (c)
23327	671	1133	2086	NEDD4L	neural precursor cell expressed, developmentally down-regulated 4-like	water homeostasis (b)	protein ubiquitination (b)	excretion (b)	intracellular (c)	positive regulation of endocytosis (b)	ubiquitin cycle (b)	ligase activity (m)	ubiquitin-protein ligase activity (m)	protein binding (m)	regulation of protein catabolism (b)	sodium channel regulator activity (m)	sodium ion homeostasis (b)	sodium ion transport (b)	response to metal ion (b)
2690	671	1261	2644	GHR	growth hormone receptor	integral to plasma membrane (c)	receptor activity (m)	endocytosis (b)	growth (b)	skeletal development (b)	growth hormone receptor activity (m)
2846	671	1295	3137	GPR23	G protein-coupled receptor 23	purinergic nucleotide receptor activity, G-protein coupled (m)	G-protein coupled receptor protein signaling pathway (b)	rhodopsin-like receptor activity (m)	integral to plasma membrane (c)
2898	671	1392	3433	GRIK2	glutamate receptor, ionotropic, kainate 2	membrane (c)	potassium ion transport (b)	potassium channel activity (m)	receptor activity (m)	ion transport (b)	ion channel activity (m)	integral to plasma membrane (c)	integral to membrane (c)	synaptic transmission (b)	ionotropic glutamate receptor activity (m)	glutamate-gated ion channel activity (m)	kainate selective glutamate receptor activity (m)	glutamate signaling pathway (b)	transporter activity (m)
3336	671	1312	1958	HSPE1	heat shock 10kDa protein 1 (chaperonin 10)	protein folding (b)	response to unfolded protein (b)	ATP binding (m)	unfolded protein binding (m)	mitochondrion (c)
338376	671	989	989	IFNE1	interferon epsilon 1	defense response (b)	extracellular region (c)	hematopoietin/interferon-class (D200-domain) cytokine receptor binding (m)
4661	671	1315	2933	MYT1	myelin transcription factor 1	nucleus (c)	regulation of transcription, DNA-dependent (b)	zinc ion binding (m)	transcription factor activity (m)
4703	671	1237	1878	NEB	nebulin	somatic muscle development (b)	actin binding (m)	regulation of actin filament length (b)	actin cytoskeleton (c)	structural constituent of muscle (m)	sarcomere (c)
4735	671	1274	1819	2005-09-02	septin 2	cytokinesis (b)	GTP binding (m)	cell cycle (b)	contractile ring (c)	GTPase activity (m)
51305	671	1196	2597	KCNK9	potassium channel, subfamily K, member 9	potassium ion transport (b)	voltage-gated ion channel activity (m)	potassium channel activity (m)	integral to membrane (c)	membrane fraction (c)	ion transport (b)
55182	671	1221	2778	FLJ10597	hypothetical protein FLJ10597	nucleus (c)	ubiquitin ligase complex (c)	protein ubiquitination (b)	zinc ion binding (m)	ubiquitin-protein ligase activity (m)
6657	671	1398	3659	SOX2	SRY (sex determining region Y)-box 2	nucleus (c)	regulation of transcription, DNA-dependent (b)	establishment and/or maintenance of chromatin architecture (b)	transcription factor activity (m)
6892	671	1499	3262	TAPBP	TAP binding protein (tapasin)	TAP1 binding (m)	membrane (c)	peptide antigen stabilization (b)	Golgi membrane (c)	integral to membrane (c)	TAP2 binding (m)	MHC class I protein binding (m)	microsome (c)	retrograde transport, Golgi to ER (b)	antigen processing, endogenous antigen via MHC class I (b)	peptide antigen-transporting ATPase activity (m)	unfolded protein binding (m)	peptide antigen binding (m)	immune response (b)	endoplasmic reticulum membrane (c)	protein complex assembly (b)	MHC class I peptide loading complex (c)
8788	671	1108	2716	DLK1	delta-like 1 homolog (Drosophila)	extracellular space (c)	development (b)	calcium ion binding (m)	integral to membrane (c)	soluble fraction (c)
9867	671	1166	1623	PJA2	praja 2, RING-H2 motif containing	ubiquitin ligase complex (c)	protein ubiquitination (b)	zinc ion binding (m)	ubiquitin-protein ligase activity (m)
1317	670	1175	1718	SLC31A1	solute carrier family 31 (copper transporters), member 1	transport (b)	integral to plasma membrane (c)	copper ion transporter activity (m)	copper ion transport (b)
140458	670	1294	1890	ASB5	ankyrin repeat and SOCS box-containing 5	intracellular signaling cascade (b)
1605	670	761	1533	DAG1	dystroglycan 1 (dystrophin-associated glycoprotein 1)	muscle contraction (b)	extracellular matrix (sensu Metazoa) (c)	laminin receptor activity (m)	protein binding (m)	integral to plasma membrane (c)	calcium ion binding (m)	actin cytoskeleton (c)	membrane fraction (c)	protein complex assembly (b)
22929	670	1094	1344	SEPHS1	selenophosphate synthetase 1	protein modification (b)	ATP binding (m)	transferase activity (m)	GTP binding (m)	selenide, water dikinase activity (m)
25805	670	975	1658	BAMBI	BMP and activin membrane-bound inhibitor homolog (Xenopus laevis)	integral to membrane (c)
2618	670	1341	2584	GART	phosphoribosylglycinamide formyltransferase, phosphoribosylglycinamide synthetase, phosphoribosylaminoimidazole synthetase	purine base biosynthesis (b)	catalytic activity (m)	'de novo' IMP biosynthesis (b)	cytoplasm (c)	ligase activity (m)	biosynthesis (b)	phosphoribosylformylglycinamidine cyclo-ligase activity (m)	purine nucleotide biosynthesis (b)	transferase activity (m)	phosphoribosylamine-glycine ligase activity (m)	phosphoribosylglycinamide formyltransferase activity (m)
26523	670	1051	1796	EIF2C1	eukaryotic translation initiation factor 2C, 1	regulation of translational initiation (b)	translation initiation factor activity (m)	protein biosynthesis (b)	eukaryotic translation initiation factor 2 complex (c)
27141	670	1278	3104	CIDEB	cell death-inducing DFFA-like effector b	DNA damage response, signal transduction resulting in induction of apoptosis (b)	protein binding (m)	intracellular (c)	apoptosis (b)
4000	670	866	1796	LMNA	lamin A/C	lamin filament (c)	nucleus (c)	protein binding (m)	muscle development (b)	structural molecule activity (m)
4901	670	989	1174	NRL	neural retina leucine zipper	specific RNA polymerase II transcription factor activity (m)	nucleus (c)	DNA binding (m)	regulation of transcription, DNA-dependent (b)	visual perception (b)	regulation of rhodopsin gene activity (b)	transcription from Pol II promoter (b)
51510	670	1256	2236		molecular_function unknown (m)
54910	670	1079	2421	SEMA4C	sema domain, immunoglobulin domain (Ig), transmembrane domain (TM) and short cytoplasmic domain, (semaphorin) 4C	neurogenesis (b)	development (b)	receptor activity (m)	integral to membrane (c)
80128	670	1320	2052	TRIM46	tripartite motif-containing 46	ubiquitin ligase complex (c)	protein ubiquitination (b)	zinc ion binding (m)	ubiquitin-protein ligase activity (m)
8091	670	1426	2308	HMGA2	high mobility group AT-hook 2	nucleus (c)	development (b)	regulation of transcription, DNA-dependent (b)	establishment and/or maintenance of chromatin architecture (b)	chromatin (c)	AT DNA binding (m)
84978	670	906	2089	MGC14161	hypothetical protein MGC14161	membrane (c)	cytoskeleton (c)	cytoskeletal protein binding (m)	cytoplasm (c)	binding (m)
89	670	1129	2143	ACTN3	actinin, alpha 3	actin filament (c)	actin binding (m)	calcium ion binding (m)	structural constituent of muscle (m)
9542	670	1193	1865	NRG2	neuregulin 2	growth factor activity (m)	signal transduction (b)	anti-apoptosis (b)	integral to membrane (c)	embryonic development (b)	cell-cell signaling (b)
114049	669	1056	1454	WBSCR22	Williams Beuren syndrome chromosome region 22	S-adenosylmethionine-dependent methyltransferase activity (m)	nucleus (c)	transferase activity (m)	biological_process unknown (b)
116238	669	1041	1856	LOC116238	hypothetical protein BC014072	integral to membrane (c)
136332	669	1096	1718	FLJ32786	hypothetical protein FLJ32786	kinase activity (m)
158787	669	1252	1446	RIBC1	RIB43A domain with coiled-coils 1	flagellum (c)
1601	669	1324	2721	DAB2	disabled homolog 2, mitogen-responsive phosphoprotein (Drosophila)	cell proliferation (b)
2354	669	669	1099	FOSB	FBJ murine osteosarcoma viral oncogene homolog B	behavior (b)	nucleus (c)	DNA binding (m)	regulation of cell cycle (b)	regulation of transcription, DNA-dependent (b)	negative regulation of transcription from Pol II promoter (b)	development (b)	transcription factor binding (m)
27239	669	1214	2653	GRCA	gene rich cluster, A gene	G-protein coupled receptor protein signaling pathway (b)	rhodopsin-like receptor activity (m)	receptor activity (m)	integral to membrane (c)
2840	669	1014	2587	GPR17	G protein-coupled receptor 17	purinergic nucleotide receptor activity, G-protein coupled (m)	G-protein coupled receptor protein signaling pathway (b)	rhodopsin-like receptor activity (m)	integral to plasma membrane (c)	chemokine receptor activity (m)
473	669	1009	1823	RERE	arginine-glutamic acid dipeptide (RE) repeats	nucleus (c)	protein binding (m)	regulation of transcription, DNA-dependent (b)	transcription factor activity (m)
55759	669	1241	1595	WDR12	WD repeat domain 12	nucleus (c)
55800	669	1056	2222	SCN3B	sodium channel, voltage-gated, type III, beta	integral to membrane (c)	voltage-gated sodium channel activity (m)	sodium ion transport (b)	ion transport (b)
57530	669	865	1027	CGN	cingulin	actin binding (m)	protein binding (m)	myosin (c)	motor activity (m)	tight junction (c)	biological_process unknown (b)
58478	669	1431	3332	MASA	E-1 enzyme	metabolism (b)	catalytic activity (m)
64216	669	1179	2501	TFB2M	transcription factor B2, mitochondrial	rRNA modification (b)	rRNA methyltransferase activity (m)	rRNA (adenine-N6,N6-)-dimethyltransferase activity (m)
7040	669	1312	2227	TGFB1	transforming growth factor, beta 1 (Camurati-Engelmann disease)	transforming growth factor beta receptor signaling pathway (b)	growth factor activity (m)	cell proliferation (b)	regulation of cell cycle (b)	anti-apoptosis (b)	cell-cell signaling (b)	cell growth (b)	transforming growth factor beta receptor binding (m)
7087	669	1055	2529	ICAM5	intercellular adhesion molecule 5, telencephalin	cell-cell adhesion (b)	protein binding (m)	integral to membrane (c)
7136	669	1201	3085	TNNI2	troponin I, skeletal, fast	regulation of muscle contraction (b)	actin binding (m)	muscle development (b)
10290	668	1408	2967	APEG1	aortic preferentially expressed protein 1	nucleus (c)	ATP binding (m)	protein amino acid phosphorylation (b)	muscle development (b)	protein-tyrosine kinase activity (m)	protein serine/threonine kinase activity (m)	protein kinase activity (m)	transferase activity (m)	negative regulation of cell proliferation (b)
10411	668	1113	2500	RAPGEF3	Rap guanine nucleotide exchange factor (GEF) 3	3',5'-cAMP binding (m)	protein amino acid phosphorylation (b)	guanyl-nucleotide exchange factor activity (m)	cell proliferation (b)	small GTPase mediated signal transduction (b)	cAMP-dependent protein kinase regulator activity (m)	membrane fraction (c)	cAMP-dependent protein kinase complex (c)
11258	668	1331	3160	DCTN3	dynactin 3 (p22)	dynactin complex (c)	cytokinesis (b)	structural molecule activity (m)	mitosis (b)
127540	668	761	761	LOC127540	HMG2 like	nucleus (c)	DNA binding (m)	regulation of transcription, DNA-dependent (b)	chromatin (c)
359	668	1170	1960	AQP2	aquaporin 2 (collecting duct)	water channel activity (m)	water transport (b)	transport (b)	integral to plasma membrane (c)	excretion (b)	transporter activity (m)
3597	668	1229	2860	IL13RA1	interleukin 13 receptor, alpha 1	receptor activity (m)	integral to membrane (c)	hematopoietin/interferon-class (D200-domain) cytokine receptor activity (m)	cell surface receptor linked signal transduction (b)	interleukin-13 receptor complex (c)	plasma membrane (c)
5430	668	1436	2895	POLR2A	polymerase (RNA) II (DNA directed) polypeptide A, 220kDa	DNA-directed RNA polymerase II, core complex (c)	nucleus (c)	DNA binding (m)	regulation of transcription, DNA-dependent (b)	transcription, DNA-dependent (b)	transcription from Pol II promoter (b)	DNA-directed RNA polymerase activity (m)	protein binding (m)	transcription (b)	transferase activity (m)
8407	668	1247	3371	TAGLN2	transgelin 2	muscle development (b)
84342	668	1051	1793	COG8	component of oligomeric golgi complex 8	membrane (c)	Golgi transport complex (c)	protein transport (b)
9312	668	905	2355	KCNB2	potassium voltage-gated channel, Shab-related subfamily, member 2	potassium ion transport (b)	protein binding (m)	integral to membrane (c)	cation transport (b)	delayed rectifier potassium channel activity (m)	voltage-gated potassium channel complex (c)	regulation of smooth muscle contraction (b)
1028	667	1109	2240	CDKN1C	cyclin-dependent kinase inhibitor 1C (p57, Kip2)	nucleus (c)	G1 phase of mitotic cell cycle (b)	negative regulation of cell cycle (b)	cell cycle arrest (b)	cyclin-dependent protein kinase inhibitor activity (m)	cell cycle (b)	regulation of cyclin dependent protein kinase activity (b)	negative regulation of cell proliferation (b)
11230	667	1470	3069	PRAF2	PRA1 domain family, member 2	integral to membrane (c)
22986	667	1187	2132	SORCS3	sortilin-related VPS10 domain containing receptor 3	intracellular protein transport (b)	neuropeptide receptor activity (m)	protein transporter activity (m)	integral to membrane (c)	neuropeptide signaling pathway (b)
27333	667	1179	2293	GOLPH4	golgi phosphoprotein 4	endocytic vesicle (c)	integral to membrane (c)	Golgi cis-face (c)	Golgi lumen (c)
30968	667	1512	3549	STOML2	stomatin (EPB72)-like 2	membrane (c)
3866	667	1145	2791	KRT15	keratin 15	epidermis development (b)	intermediate filament (c)	structural constituent of cytoskeleton (m)
55016	667	813	1325	2005-03-01	membrane-associated ring finger (C3HC4) 1	ubiquitin ligase complex (c)	protein ubiquitination (b)	zinc ion binding (m)	ubiquitin-protein ligase activity (m)
5825	667	920	2391	ABCD3	ATP-binding cassette, sub-family D (ALD), member 3	membrane (c)	peroxisome organization and biogenesis (b)	transport (b)	ATP binding (m)	ATPase activity, coupled to transmembrane movement of substances (m)	peroxisomal long-chain fatty acid import (b)	integral to peroxisomal membrane (c)	nucleotide binding (m)	ATPase activity (m)
5996	667	1295	2475	RGS1	regulator of G-protein signalling 1	G-protein signaling, adenylate cyclase inhibiting pathway (b)	signal transduction (b)	immune response (b)	calmodulin binding (m)	signal transducer activity (m)	B-cell activation (b)	plasma membrane (c)	GTPase activator activity (m)
65012	667	1379	3032	SLC26A10	solute carrier family 26, member 10	GTPase activator activity (m)
7412	667	1043	1476	VCAM1	vascular cell adhesion molecule 1	cell-cell adhesion (b)	protein binding (m)	integral to membrane (c)	plasma membrane (c)
79783	667	1378	2641	C7orf10	chromosome 7 open reading frame 10	metabolism (b)
8266	667	1521	2636	UBL4	ubiquitin-like 4	protein modification (b)	small protein conjugating enzyme activity (m)
130619	666	1071	2067	MGC35338	hypothetical protein MGC35338	structural molecule activity (m)
2122	666	1370	3447	EVI1	ecotropic viral integration site 1	nucleus (c)	DNA binding (m)	development (b)	zinc ion binding (m)
2244	666	1144	2206	FGB	fibrinogen, B beta polypeptide	regulation of blood pressure (b)	fibrinogen complex (c)	blood coagulation (b)	extracellular region (c)	soluble fraction (c)	positive regulation of cell proliferation (b)
2261	666	1204	2281	FGFR3	fibroblast growth factor receptor 3 (achondroplasia, thanatophoric dwarfism)	MAPKKK cascade (b)	JAK-STAT cascade (b)	ATP binding (m)	receptor activity (m)	protein amino acid phosphorylation (b)	cell growth (b)	fibroblast growth factor receptor activity (m)	protein-tyrosine kinase activity (m)	integral to plasma membrane (c)	transferase activity (m)	fibroblast growth factor receptor signaling pathway (b)	skeletal development (b)
2849	666	1005	2272	GPR26	G protein-coupled receptor 26	G-protein coupled receptor protein signaling pathway (b)	rhodopsin-like receptor activity (m)	integral to membrane (c)
29114	666	666	1562	TAGLN3	transgelin 3	muscle development (b)	central nervous system development (b)
406	666	1227	2966	ARNTL	aryl hydrocarbon receptor nuclear translocator-like	circadian rhythm (b)	nucleus (c)	signal transduction (b)	regulation of transcription, DNA-dependent (b)	signal transducer activity (m)	transcription factor activity (m)
4862	666	1322	2879	NPAS2	neuronal PAS domain protein 2	nucleus (c)	signal transduction (b)	regulation of transcription, DNA-dependent (b)	signal transducer activity (m)	central nervous system development (b)	transcription factor activity (m)
5309	666	1090	2583	PITX3	paired-like homeodomain transcription factor 3	organogenesis (b)	nucleus (c)	development (b)	regulation of transcription, DNA-dependent (b)	transcription factor activity (m)
55515	666	1438	3561	ACCN4	amiloride-sensitive cation channel 4, pituitary	integral to plasma membrane (c)	ion channel activity (m)	integral to membrane (c)	sodium ion transporter activity (m)	sodium channel activity (m)	sodium ion transport (b)	ion transport (b)
5796	666	1303	2710	PTPRK	protein tyrosine phosphatase, receptor type, K	membrane (c)	hydrolase activity (m)	integral to plasma membrane (c)	transmembrane receptor protein tyrosine phosphatase activity (m)	receptor activity (m)	protein amino acid dephosphorylation (b)	protein tyrosine phosphatase activity (m)
648	666	1327	3455	PCGF4	polycomb group ring finger 4	nucleus (c)	regulation of transcription, DNA-dependent (b)	ubiquitin ligase complex (c)	protein ubiquitination (b)	zinc ion binding (m)	segment specification (b)	chromatin modification (b)	ubiquitin-protein ligase activity (m)
6777	666	1035	1936	STAT5B	signal transducer and activator of transcription 5B	regulation of transcription from Pol II promoter (b)	nucleus (c)	JAK-STAT cascade (b)	calcium ion binding (m)	intracellular signaling cascade (b)	signal transducer activity (m)	transcription factor activity (m)
6822	666	1062	1313	SULT2A1	sulfotransferase family, cytosolic, 2A, dehydroepiandrosterone (DHEA)-preferring, member 1	steroid metabolism (b)	bile acid catabolism (b)	digestion (b)	transferase activity (m)	alcohol sulfotransferase activity (m)
7022	666	1158	2672	TFAP2C	transcription factor AP-2 gamma (activating enhancer binding protein 2 gamma)	regulation of transcription from Pol II promoter (b)	nucleus (c)	cell-cell signaling (b)	transcription factor activity (m)
7030	666	722	1075	TFE3	transcription factor binding to IGHM enhancer 3	nucleus (c)	ATP binding (m)	tRNA aminoacylation for protein translation (b)	regulation of transcription, DNA-dependent (b)	tRNA ligase activity (m)	catalytic activity (m)	transcription factor activity (m)	transcription from Pol II promoter (b)
8543	666	1306	2533	LMO4	LIM domain only 4	regulation of transcription, DNA-dependent (b)	iron ion binding (m)	zinc ion binding (m)	electron transport (b)	electron transporter activity (m)
9358	666	1176	2185	ITGBL1	integrin, beta-like 1 (with EGF-like repeat domains)	integrin complex (c)	cell-matrix adhesion (b)	growth factor activity (m)	receptor activity (m)	integral to membrane (c)	integrin-mediated signaling pathway (b)
9811	666	842	2366	KIAA0427	KIAA0427	RNA binding (m)	protein biosynthesis (b)
10260	665	719	2049	MYCPBP	c-myc promoter binding protein	nucleus (c)	DNA binding (m)	regulation of transcription, DNA-dependent (b)
10928	665	1126	1266	RALBP1	ralA binding protein 1	membrane (c)	transport (b)	signal transduction (b)	chemotaxis (b)	GTPase activator activity (m)
177	665	1316	3294	AGER	advanced glycosylation end product-specific receptor	integral to plasma membrane (c)	transmembrane receptor activity (m)	cell surface receptor linked signal transduction (b)	inflammatory response (b)
1856	665	1471	3683	DVL2	dishevelled, dsh homolog 2 (Drosophila)	imaginal disc pattern formation (b)	protein binding (m)	development (b)	intracellular signaling cascade (b)	signal transducer activity (m)	frizzled signaling pathway (b)	cytoplasm (c)
1901	665	1291	2113	EDG1	endothelial differentiation, sphingolipid G-protein-coupled receptor, 1	G-protein coupled receptor protein signaling pathway (b)	cell adhesion (b)	lysosphingolipid and lysophosphatidic acid receptor activity (m)	integral to plasma membrane (c)
22844	665	1107	2710	FRMPD1	FERM and PDZ domain containing 1	cytoskeleton (c)	protein binding (m)
2556	665	1185	2136	GABRA3	gamma-aminobutyric acid (GABA) A receptor, alpha 3	extracellular ligand-gated ion channel activity (m)	gamma-aminobutyric acid signaling pathway (b)	benzodiazepine receptor activity (m)	ion transport (b)	ion channel activity (m)	integral to plasma membrane (c)	chloride transport (b)	GABA-A receptor activity (m)	synaptic transmission (b)	postsynaptic membrane (c)
27230	665	1181	1612	SERP1	stress-associated endoplasmic reticulum protein 1	ribosome (c)	protein amino acid glycosylation (b)	endoplasmic reticulum (c)	plasma membrane organization and biogenesis (b)	response to stress (b)
29109	665	1377	2739	FHOD1	formin homology 2 domain containing 1	actin binding (m)	cell organization and biogenesis (b)	nucleus (c)	cytoplasm (c)
29761	665	1243	2033	USP25	ubiquitin specific protease 25	ubiquitin-dependent protein catabolism (b)	proteolysis and peptidolysis (b)	cysteine-type endopeptidase activity (m)	ubiquitin thiolesterase activity (m)	ubiquitin cycle (b)
3208	665	1255	2589	HPCA	hippocalcin	actin binding (m)	calcium ion binding (m)
4121	665	1376	2758	MAN1A1	mannosidase, alpha, class 1A, member 1	endoplasmic reticulum (c)	mannosidase activity (m)	hydrolase activity, acting on glycosyl bonds (m)	mannosyl-oligosaccharide 1,2-alpha-mannosidase activity (m)	calcium ion binding (m)	Golgi apparatus (c)	carbohydrate metabolism (b)	N-linked glycosylation (b)	integral to membrane (c)	membrane fraction (c)
5036	665	1075	2843	PA2G4	proliferation-associated 2G4, 38kDa	nucleus (c)	hydrolase activity (m)	cell proliferation (b)	proteolysis and peptidolysis (b)	cell cycle arrest (b)	methionyl aminopeptidase activity (m)
5458	665	1338	3476	POU4F2	POU domain, class 4, transcription factor 2	neurogenesis (b)	negative regulation of transcription from Pol II promoter (b)	nucleus (c)	regulation of transcription, DNA-dependent (b)	eye morphogenesis (sensu Mammalia) (b)	transcription factor activity (m)
55279	665	812	1547	ZNF654	zinc finger protein 654	nucleus (c)	zinc ion binding (m)	nucleic acid binding (m)
6778	665	1254	1745	STAT6	signal transducer and activator of transcription 6, interleukin-4 induced	regulation of transcription from Pol II promoter (b)	nucleus (c)	calcium ion binding (m)	intracellular signaling cascade (b)	signal transducer activity (m)	transcription factor activity (m)
7025	665	1487	3279	NR2F1	nuclear receptor subfamily 2, group F, member 1	steroid hormone receptor activity (m)	nucleus (c)	signal transduction (b)	transcription coactivator activity (m)	regulation of transcription, DNA-dependent (b)	ligand-regulated transcription factor activity (m)	transcription factor activity (m)
7398	665	802	1102	USP1	ubiquitin specific protease 1	hydrolase activity (m)	ubiquitin-dependent protein catabolism (b)	cysteine-type endopeptidase activity (m)	ubiquitin thiolesterase activity (m)	ubiquitin cycle (b)
7410	665	1067	1834	VAV2	vav 2 oncogene	G-protein coupled receptor protein signaling pathway (b)	rhodopsin-like receptor activity (m)	integral to membrane (c)	diacylglycerol binding (m)	intracellular signaling cascade (b)	guanyl-nucleotide exchange factor activity (m)
79800	665	1008	2021	ALS2CR8	amyotrophic lateral sclerosis 2 (juvenile) chromosome region, candidate 8	kinase activity (m)
10393	664	1050	1359	ANAPC10	anaphase promoting complex subunit 10	protein binding (m)	regulation of mitotic metaphase/anaphase transition (b)	cell cycle (b)	ubiquitin cycle (b)	mitosis (b)	anaphase-promoting complex (c)
135112	664	936	1990	NCOA7	nuclear receptor coactivator 7	cell wall catabolism (b)
1965	664	1134	2228	EIF2S1	eukaryotic translation initiation factor 2, subunit 1 alpha, 35kDa	translation initiation factor activity (m)	RNA binding (m)	regulation of translation (b)	polysome (c)
2334	664	1255	2933	FMR2	fragile X mental retardation 2	learning and/or memory (b)	brain development (b)
340348	664	850	850	MGC50844	hypothetical protein MGC50844	integral to membrane (c)
3745	664	1248	1899	KCNB1	potassium voltage-gated channel, Shab-related subfamily, member 1	potassium ion transport (b)	protein binding (m)	cation transport (b)	membrane fraction (c)	delayed rectifier potassium channel activity (m)	voltage-gated potassium channel complex (c)
3872	664	1346	3235	KRT17	keratin 17	epidermis development (b)	intermediate filament (c)	structural constituent of cytoskeleton (m)	structural molecule activity (m)
4143	664	1243	1946	MAT1A	methionine adenosyltransferase I, alpha	magnesium ion binding (m)	ATP binding (m)	amino acid metabolism (b)	one-carbon compound metabolism (b)	methionine adenosyltransferase activity (m)	transferase activity (m)
5126	664	1126	2722	PCSK2	proprotein convertase subtilisin/kexin type 2	extracellular space (c)	hydrolase activity (m)	proteolysis and peptidolysis (b)	Golgi apparatus (c)	cell-cell signaling (b)	proprotein convertase 2 activity (m)	subtilase activity (m)
5784	664	1070	1774	PTPN14	protein tyrosine phosphatase, non-receptor type 14	cytoskeleton (c)	hydrolase activity (m)	receptor activity (m)	protein amino acid dephosphorylation (b)	structural molecule activity (m)	protein tyrosine phosphatase activity (m)	binding (m)
6857	664	664	866	SYT1	synaptotagmin I	syntaxin-1 binding (m)	transport (b)	synaptic vesicle (c)	phosphatidylinositol binding (m)	protein homooligomerization (b)	phospholipid binding (m)	regulation of exocytosis (b)	neurotransmitter secretion (b)	protein binding (m)	calcium ion binding (m)	integral to membrane (c)	synaptic transmission (b)	synapse (c)	transporter activity (m)	calcium ion sensing (b)
79071	664	827	877	ELOVL6	ELOVL family member 6, elongation of long chain fatty acids (FEN1/Elo2, SUR4/Elo3-like, yeast)	integral to membrane (c)
7923	664	1214	3319	HSD17B8	hydroxysteroid (17-beta) dehydrogenase 8	metabolism (b)	estradiol 17-beta-dehydrogenase activity (m)	estrogen biosynthesis (b)	oxidoreductase activity (m)	cellular_component unknown (c)
8570	664	1115	1723	KHSRP	KH-type splicing regulatory protein (FUSE binding protein 2)	transport (b)	mRNA-nucleus export (b)	nucleus (c)	RNA binding (m)	nuclear mRNA splicing, via spliceosome (b)	regulation of transcription, DNA-dependent (b)	transcription factor activity (m)	nucleic acid binding (m)
10471	663	1330	1917	HKE2	HLA class II region expressed gene KE2	prefoldin complex (c)	protein folding (b)	unfolded protein binding (m)
114815	663	1286	2539	SORCS1	sortilin-related VPS10 domain containing receptor 1	intracellular protein transport (b)	neuropeptide receptor activity (m)	protein binding (m)	protein transporter activity (m)	integral to membrane (c)	neuropeptide signaling pathway (b)
127428	663	1244	2325	FLJ32112	hypothetical protein FLJ32112	defense response (b)	transcription (b)
1490	663	1357	3081	CTGF	connective tissue growth factor	response to wounding (b)	insulin-like growth factor binding (m)	regulation of cell growth (b)	extracellular space (c)	DNA metabolism (b)	soluble fraction (c)	extracellular matrix (sensu Metazoa) (c)	epidermis development (b)	cell motility (b)	cell adhesion (b)	protein binding (m)	heparin binding (m)	plasma membrane (c)
22823	663	663	663	M96	likely ortholog of mouse metal response element binding transcription factor 2	nucleus (c)	DNA binding (m)	regulation of transcription, DNA-dependent (b)
23133	663	1008	2003	PHF8	PHD finger protein 8	DNA binding (m)	regulation of transcription, DNA-dependent (b)
25833	663	907	2219	POU2F3	POU domain, class 2, transcription factor 3	nucleus (c)	regulation of transcription, DNA-dependent (b)	transcription factor activity (m)
26231	663	1359	3621	LRRC29	leucine rich repeat containing 29	ubiquitin cycle (b)
27095	663	1235	2299	TRAPPC3	trafficking protein particle complex 3	transport (b)	endoplasmic reticulum (c)	Golgi apparatus (c)
2911	663	1383	2424	GRM1	glutamate receptor, metabotropic 1	G-protein coupled receptor protein signaling pathway (b)	metabotropic glutamate, GABA-B-like receptor activity (m)	integral to plasma membrane (c)	receptor activity (m)	integral to membrane (c)	synaptic transmission (b)
3175	663	1339	2952	ONECUT1	one cut domain, family member 1	nucleus (c)	regulation of transcription, DNA-dependent (b)	transcriptional activator activity (m)	transcription factor activity (m)
3305	663	1580	2197	HSPA1L	heat shock 70kDa protein 1-like	response to unfolded protein (b)	ATP binding (m)
3671	663	1148	2318	ISLR	immunoglobulin superfamily containing leucine-rich repeat	cell adhesion (b)	protein binding (m)
50944	663	1420	2389	SHANK1	SH3 and multiple ankyrin repeat domains 1	dendrite (c)	protein binding (m)	cytoskeletal anchoring (b)	intracellular (c)	membrane fraction (c)
51248	663	681	1583	PDZK11	PDZ domain containing 11	protein binding (m)
5324	663	1294	2480	PLAG1	pleiomorphic adenoma gene 1	nucleus (c)	zinc ion binding (m)	transcription factor activity (m)	nucleic acid binding (m)
56955	663	1150	2007	MEPE	matrix, extracellular phosphoglycoprotein with ASARM motif (bone)	extracellular matrix structural constituent (m)	skeletal development (b)	extracellular matrix (sensu Metazoa) (c)
57169	663	806	1084	KIAA1404	KIAA1404 protein	nucleus (c)	regulation of transcription, DNA-dependent (b)	transcription factor activity (m)
969	663	948	2083	CD69	CD69 antigen (p60, early T-cell activation antigen)	integral to plasma membrane (c)	defense response (b)	sugar binding (m)	transmembrane receptor activity (m)	cell surface receptor linked signal transduction (b)
9718	663	928	1892	ECE2	endothelin converting enzyme 2	membrane (c)	S-adenosylmethionine-dependent methyltransferase activity (m)	vasoconstriction (b)	brain development (b)	endothelin-converting enzyme 1 activity (m)	peptide hormone processing (b)	regulation of G-protein coupled receptor protein signaling pathway (b)	hydrolase activity (m)	integral to membrane (c)	zinc ion binding (m)	cytoplasmic vesicle membrane (c)	heart development (b)	neprilysin activity (m)	cell-cell signaling (b)	proteolysis and peptidolysis (b)	embryonic development (b)	cardioblast differentiation (b)	endothelin-converting enzyme activity (m)	transferase activity (m)
10446	662	1306	2838	LRRN5	leucine rich repeat neuronal 5	cell adhesion (b)	signal transduction (b)	receptor activity (m)	integral to membrane (c)
114784	662	1335	2913	CSMD2	CUB and Sushi multiple domains 2	integral to membrane (c)
1281	662	1096	2798	COL3A1	collagen, type III, alpha 1 (Ehlers-Danlos syndrome type IV, autosomal dominant)	circulation (b)	organogenesis (b)	phosphate transport (b)	extracellular matrix structural constituent (m)	collagen (c)	cytoplasm (c)	collagen type III (c)
1647	662	1302	2438	GADD45A	growth arrest and DNA-damage-inducible, alpha	nucleus (c)	DNA repair (b)	cell cycle arrest (b)	apoptosis (b)	regulation of cyclin dependent protein kinase activity (b)
1767	662	1049	2717	DNAH5	dynein, axonemal, heavy polypeptide 5	ciliary or flagellar motility (b)	microtubule-based movement (b)	dynein complex (c)	ATP binding (m)	nucleotide binding (m)	nucleoside-triphosphatase activity (m)	microtubule motor activity (m)	axonemal dynein complex (c)
1945	662	1317	2853	EFNA4	ephrin-A4	membrane (c)	integral to plasma membrane (c)	cell-cell signaling (b)	transmembrane-ephrin receptor activity (m)
2273	662	709	1989	FHL1	four and a half LIM domains 1	nucleus (c)	cell differentiation (b)	zinc ion binding (m)	muscle development (b)	cell growth (b)
254773	662	1247	2268	LYG2	lysozyme-like	lysozyme activity (m)	cell wall catabolism (b)	peptidoglycan catabolism (b)
25769	662	1325	2262	SLC24A2	solute carrier family 24 (sodium/potassium/calcium exchanger), member 2	transport (b)	potassium ion transport (b)	visual perception (b)	calcium ion transport (b)	symporter activity (m)	integral to membrane (c)	sodium ion transport (b)	antiporter activity (m)
283237	662	1508	3258	MGC29649	hypothetical protein MGC29649	binding (m)
29974	662	1023	2134	ACF	apobec-1 complementation factor	nucleus (c)	protein binding (m)	apolipoprotein B mRNA editing enzyme complex (c)	catalytic activity (m)	protein stabilization (b)	double-stranded RNA binding (m)	mRNA editing (b)	single-stranded RNA binding (m)	nucleic acid binding (m)
3848	662	1212	2768	KRT1	keratin 1 (epidermolytic hyperkeratosis)	fibrinolysis (b)	membrane (c)	cytoskeleton (c)	sugar binding (m)	receptor activity (m)	complement activation, lectin pathway (b)	intermediate filament (c)	structural constituent of cytoskeleton (m)	response to oxidative stress (b)	epidermis development (b)	regulation of angiogenesis (b)	protein binding (m)
4323	662	1037	1749	MMP14	matrix metalloproteinase 14 (membrane-inserted)	hydrolase activity (m)	proteolysis and peptidolysis (b)	integral to plasma membrane (c)	metalloendopeptidase activity (m)	zinc ion binding (m)	extracellular matrix (sensu Metazoa) (c)
51232	662	1288	2771	CRIM1	cysteine-rich motor neuron 1	neurogenesis (b)	insulin-like growth factor receptor activity (m)	serine-type endopeptidase inhibitor activity (m)	integral to membrane (c)	membrane fraction (c)
5128	662	1163	1310	PCTK2	PCTAIRE protein kinase 2	ATP binding (m)	protein serine/threonine kinase activity (m)	regulation of cell cycle (b)	protein amino acid phosphorylation (b)	transferase activity (m)
51765	662	1218	2393	RP6-213H19.1	Mst3 and SOK1-related kinase	protein-tyrosine kinase activity (m)	ATP binding (m)	protein serine/threonine kinase activity (m)	protein kinase activity (m)	protein amino acid phosphorylation (b)	transferase activity (m)
54805	662	1024	1981	CNNM2	cyclin M2	fatty acid biosynthesis (b)
55450	662	1278	2551	CaMKIINalpha	calcium/calmodulin-dependent protein kinase II	kinase activity (m)
5757	662	1289	2020	PTMA	prothymosin, alpha (gene sequence 28)	nucleus (c)	regulation of cell cycle (b)	development (b)	transcription (b)
60468	662	1331	2406	BACH2	BTB and CNC homology 1, basic leucine zipper transcription factor 2	nucleus (c)	DNA binding (m)	protein binding (m)	regulation of transcription, DNA-dependent (b)
64091	662	907	1570	POPDC2	popeye domain containing 2	molecular_function unknown (m)	integral to membrane (c)	biological_process unknown (b)
64116	662	974	1829	SLC39A8	solute carrier family 39 (zinc transporter), member 8	transport (b)	metal ion transporter activity (m)	integral to membrane (c)	metal ion transport (b)
64794	662	1242	1679	DDX31	DEAD (Asp-Glu-Ala-Asp) box polypeptide 31	hydrolase activity (m)	ATP binding (m)	ATP-dependent helicase activity (m)	nucleic acid binding (m)
6878	662	984	1791	TAF6	TAF6 RNA polymerase II, TATA box binding protein (TBP)-associated factor, 80kDa	nucleus (c)	DNA binding (m)	protein binding (m)	general RNA polymerase II transcription factor activity (m)	regulation of transcription, DNA-dependent (b)	transcription factor TFIIE complex (c)	transcription initiation factor activity (m)	transcription factor TFIID complex (c)	transcription initiation (b)
84292	662	1266	2761	MGC4238	mitogen-activated protein kinase organizer 1	kinase activity (m)
9146	662	1024	1418	HGS	hepatocyte growth factor-regulated tyrosine kinase substrate	endosome transport (b)	intracellular protein transport (b)	endosome (c)	signal transduction (b)	kinase activity (m)	zinc ion binding (m)	negative regulation of cell proliferation (b)
9572	662	839	2493	NR1D1	nuclear receptor subfamily 1, group D, member 1	steroid hormone receptor activity (m)	nucleus (c)	transcription corepressor activity (m)	regulation of transcription, DNA-dependent (b)	transcription factor activity (m)
9772	662	771	1220	KIAA0195	KIAA0195 gene product	membrane (c)	hydrolase activity, acting on acid anhydrides, catalyzing transmembrane movement of substances (m)	ATP binding (m)
112802	661	1091	1993	KRT6IRS	keratin 6 irs	intermediate filament (c)	structural molecule activity (m)
1404	661	1257	2819	HAPLN1	hyaluronan and proteoglycan link protein 1	cell adhesion (b)	extracellular matrix (sensu Metazoa) (c)	hyaluronic acid binding (m)
1906	661	1230	2525	EDN1	endothelin 1	regulation of blood pressure (b)	extracellular space (c)	regulation of vasoconstriction (b)	signal transduction (b)	cell-cell signaling (b)	pathogenesis (b)	soluble fraction (c)	positive regulation of cell proliferation (b)	hormone activity (m)
2547	661	1234	2475	G22P1	thyroid autoantigen 70kDa (Ku antigen)	nucleus (c)	DNA repair (b)	DNA ligation (b)	membrane fraction (c)	helicase activity (m)	DNA recombination (b)	double-strand break repair via nonhomologous end-joining (b)	double-stranded DNA binding (m)	ATP-dependent DNA helicase activity (m)
25859	661	1288	2845		molecular_function unknown (m)	biological_process unknown (b)	cellular_component unknown (c)
2885	661	819	1190	GRB2	growth factor receptor-bound protein 2	SH3/SH2 adaptor protein activity (m)	epidermal growth factor receptor signaling pathway (b)	cell-cell signaling (b)	intracellular signaling cascade (b)	epidermal growth factor receptor binding (m)	Ras protein signal transduction (b)
29763	661	1406	2398	PACSIN3	protein kinase C and casein kinase substrate in neurons 3	negative regulation of endocytosis (b)	cytoskeletal protein binding (m)	endocytosis (b)	enzyme binding (m)	cytoplasm (c)
6324	661	804	1866	SCN1B	sodium channel, voltage-gated, type I, beta	ion channel activity (m)	integral to membrane (c)	synaptic transmission (b)	voltage-gated sodium channel activity (m)	membrane fraction (c)	sodium ion transport (b)	ion transport (b)
64858	661	1294	2715	DCLRE1B	DNA cross-link repair 1B (PSO2 homolog, S. cerevisiae)	hydrolase activity (m)
6748	661	1299	3055	SSR4	signal sequence receptor, delta (translocon-associated protein delta)	intracellular protein transport (b)	endoplasmic reticulum (c)	translocon complex (c)	calcium ion binding (m)	integral to membrane (c)
761	661	1165	2136	CA3	carbonic anhydrase III, muscle specific	lyase activity (m)	zinc ion binding (m)	one-carbon compound metabolism (b)	carbonate dehydratase activity (m)	cytoplasm (c)
83873	661	1100	2522	GPR61	G protein-coupled receptor 61	G-protein coupled receptor protein signaling pathway (b)	rhodopsin-like receptor activity (m)	G-protein coupled receptor activity, unknown ligand (m)	receptor activity (m)	integral to membrane (c)
90226	661	1389	3350	UCN2	urocortin 2	digestion (b)	response to stress (b)	extracellular region (c)	cAMP biosynthesis (b)	hormone activity (m)
10717	660	935	2391	AP4B1	adaptor-related protein complex 4, beta 1 subunit	coated pit (c)	endocytosis (b)	Golgi trans face (c)	soluble fraction (c)	binding (m)	transporter activity (m)
140446	660	1264	2719	KRT6C	keratin 6C	cytoskeleton organization and biogenesis (b)	intermediate filament (c)	structural molecule activity (m)
3660	660	931	2550	IRF2	interferon regulatory factor 2	negative regulation of transcription from Pol II promoter (b)	nucleus (c)	cell proliferation (b)	regulation of transcription, DNA-dependent (b)	immune response (b)	RNA polymerase II transcription factor activity (m)	transcription factor activity (m)
3777	660	1325	3028	KCNK3	potassium channel, subfamily K, member 3	potassium ion transport (b)	voltage-gated ion channel activity (m)	integral to plasma membrane (c)	potassium channel activity (m)	synaptic transmission (b)	ion transport (b)
4233	660	1319	2843	MET	met proto-oncogene (hepatocyte growth factor receptor)	protein-tyrosine kinase activity (m)	cell proliferation (b)	signal transduction (b)	integral to plasma membrane (c)	ATP binding (m)	protein binding (m)	receptor activity (m)	protein amino acid phosphorylation (b)	transferase activity (m)	hepatocyte growth factor receptor activity (m)
5110	660	780	2009	PCMT1	protein-L-isoaspartate (D-aspartate) O-methyltransferase	endoplasmic reticulum (c)	protein modification (b)	protein amino acid methylation (b)	protein-L-isoaspartate (D-aspartate) O-methyltransferase activity (m)	transferase activity (m)
51400	660	708	1941	PME-1	protein phosphatase methylesterase-1	protein phosphatase inhibitor activity (m)	hydrolase activity (m)	serine esterase activity (m)	protein amino acid demethylation (b)
5793	660	1111	1359	PTPRG	protein tyrosine phosphatase, receptor type, G	transmembrane receptor protein tyrosine kinase signaling pathway (b)	hydrolase activity (m)	integral to plasma membrane (c)	transmembrane receptor protein tyrosine phosphatase activity (m)	zinc ion binding (m)	one-carbon compound metabolism (b)	protein amino acid dephosphorylation (b)	carbonate dehydratase activity (m)
5928	660	755	755	RBBP4	retinoblastoma binding protein 4	nucleus (c)	DNA repair (b)	regulation of transcription, DNA-dependent (b)	DNA replication (b)	cell cycle (b)	negative regulation of cell proliferation (b)
79184	660	1370	2831		molecular_function unknown (m)	biological_process unknown (b)	cellular_component unknown (c)
79616	660	669	1815	FLJ14166	hypothetical protein FLJ14166	nucleus (c)	regulation of cell cycle (b)	cytokinesis (b)	cell cycle (b)
79691	660	1299	2989	QTRTD1	queuine tRNA-ribosyltransferase domain containing 1	queuosine biosynthesis (b)	transferase activity, transferring glycosyl groups (m)	queuine tRNA-ribosyltransferase activity (m)	tRNA processing (b)
8148	660	1200	2249	TAF15	TAF15 RNA polymerase II, TATA box binding protein (TBP)-associated factor, 68kDa	nucleus (c)	single-stranded DNA binding (m)	zinc ion binding (m)	RNA polymerase II transcription factor activity (m)	transcription factor TFIID complex (c)	single-stranded RNA binding (m)
85294	660	660	975	KRTAP2-4	keratin associated protein 2-4	keratin filament (c)
8707	660	1234	1985	B3GALT2	UDP-Gal:betaGlcNAc beta 1,3-galactosyltransferase, polypeptide 2	UDP-galactose beta-N-acetylglucosamine beta-1,3-galactosyltransferase activity (m)	protein amino acid glycosylation (b)	transferase activity, transferring glycosyl groups (m)	Golgi apparatus (c)	integral to membrane (c)	galactosyltransferase activity (m)
8741	660	1253	2107	TNFSF13	tumor necrosis factor (ligand) superfamily, member 13	membrane (c)	tumor necrosis factor receptor binding (m)	signal transduction (b)	immune response (b)	positive regulation of cell proliferation (b)
9119	660	1080	2516	K6HF	cytokeratin type II	intermediate filament (c)	structural molecule activity (m)
92815	660	1025	1841	HIST3H2A	histone 3, H2a	nucleus (c)	DNA binding (m)	nucleosome assembly (b)	chromosome organization and biogenesis (sensu Eukaryota) (b)	nucleosome (c)
11068	659	1407	2665	CYB561D2	cytochrome b-561 domain containing 2	ubiquitin-dependent protein catabolism (b)	cyclin catabolism (b)	integral to membrane (c)	regulation of exit from mitosis (b)	electron transport (b)	ubiquitin conjugating enzyme activity (m)
1974	659	1112	1139	EIF4A2	eukaryotic translation initiation factor 4A, isoform 2	regulation of translational initiation (b)	translation initiation factor activity (m)	RNA binding (m)	DNA binding (m)	hydrolase activity (m)	ATP binding (m)	protein biosynthesis (b)	eukaryotic translation initiation factor 4F complex (c)	ATP-dependent helicase activity (m)	nucleic acid binding (m)
23038	659	885	1337	WDTC1	WD and tetratricopeptide repeats 1	binding (m)
26135	659	871	2140	PAI-RBP1	PAI-1 mRNA-binding protein	nucleus (c)	RNA binding (m)
3174	659	1180	2682	HNF4G	hepatocyte nuclear factor 4, gamma	steroid hormone receptor activity (m)	regulation of transcription from Pol II promoter (b)	nucleus (c)	regulation of transcription, DNA-dependent (b)	transcription (b)	steroid binding (m)	transcription factor activity (m)
4738	659	1342	3218	NEDD8	neural precursor cell expressed, developmentally down-regulated 8	morphogenesis (b)	nucleus (c)	ubiquitin-dependent protein catabolism (b)	proteolysis and peptidolysis (b)	ubiquitin conjugating enzyme activity (m)	ubiquitin cycle (b)
57505	659	980	2040	AARSL	alanyl-tRNA synthetase like	ATP binding (m)	protein biosynthesis (b)	alanyl-tRNA aminoacylation (b)	ligase activity (m)	alanine-tRNA ligase activity (m)
63940	659	1320	2197	GPSM3	G-protein signalling modulator 3 (AGS3-like, C. elegans)	signal transduction (b)	immune response (b)	cellular_component unknown (c)	GTPase activator activity (m)
64744	659	1036	1292	LOC64744	hypothetical protein AL133206	regulation of GTPase activity (b)
6830	659	999	999	SUPT6H	suppressor of Ty 6 homolog (S. cerevisiae)	nucleus (c)	RNA binding (m)	intracellular signaling cascade (b)	nucleobase, nucleoside, nucleotide and nucleic acid metabolism (b)	hydrolase activity, acting on ester bonds (m)
7423	659	1029	2603	VEGFB	vascular endothelial growth factor B	membrane (c)	regulation of cell growth (b)	growth factor activity (m)	signal transduction (b)	regulation of cell cycle (b)	vascular endothelial growth factor receptor binding (m)	cell proliferation (b)	extracellular region (c)	heparin binding (m)	positive regulation of cell proliferation (b)
80218	659	1333	2648	MAK3	Mak3 homolog (S. cerevisiae)	N-acetyltransferase activity (m)
808	659	698	698	CALM3	calmodulin 3 (phosphorylase kinase, delta)	G-protein coupled receptor protein signaling pathway (b)	protein binding (m)	calcium ion binding (m)	plasma membrane (c)	cytoplasm (c)
84881	659	1264	2049	RPUSD4	RNA pseudouridylate synthase domain containing 4	RNA processing (b)	RNA binding (m)	pseudouridine synthase activity (m)	pseudouridylate synthase activity (m)
9213	659	1036	2154	XPR1	xenotropic and polytropic retrovirus receptor	G-protein coupled receptor protein signaling pathway (b)	integral to plasma membrane (c)	receptor activity (m)	integral to membrane (c)	G-protein coupled receptor activity (m)
9761	659	659	659	KIAA0152	KIAA0152	integral to membrane (c)
10008	658	978	2327	KCNE3	potassium voltage-gated channel, Isk-related family, member 3	potassium ion transport (b)	voltage-gated potassium channel activity (m)	integral to membrane (c)	ion transport (b)	voltage-gated potassium channel complex (c)
10401	658	1056	1746	PIAS3	protein inhibitor of activated STAT, 3	nucleus (c)	DNA binding (m)	transcription corepressor activity (m)	regulation of transcription, DNA-dependent (b)	zinc ion binding (m)	ubiquitin cycle (b)
1041	658	940	1592	CDSN	corneodesmosin	epidermis development (b)	cell adhesion (b)	metabolism (b)	intercellular junction (c)	transferase activity (m)
11154	658	1191	1645	AP4S1	adaptor-related protein complex 4, sigma 1 subunit	clathrin vesicle coat (c)	intracellular protein transport (b)	transport (b)	coated pit (c)	endocytosis (b)	transporter activity (m)
1435	658	1261	2785	CSF1	colony stimulating factor 1 (macrophage)	cell differentiation (b)	cell proliferation (b)	macrophage colony stimulating factor receptor binding (m)	macrophage differentiation (b)	integral to membrane (c)	hemopoiesis (b)	positive regulation of cell proliferation (b)
216	658	1249	2306	ALDH1A1	aldehyde dehydrogenase 1 family, member A1	aldehyde metabolism (b)	metabolism (b)	cytosol (c)	androgen binding (m)	retinal dehydrogenase activity (m)	electron transporter activity (m)	oxidoreductase activity (m)	aldehyde dehydrogenase (NAD) activity (m)
285282	658	1090	1891	RABL3	RAB, member of RAS oncogene family-like 3	DNA binding (m)	two-component signal transduction system (phosphorelay) (b)	small GTPase mediated signal transduction (b)	GTP binding (m)
2969	658	982	982	GTF2I	general transcription factor II, i	nucleus (c)	signal transduction (b)	protein binding (m)	general RNA polymerase II transcription factor activity (m)	regulation of transcription, DNA-dependent (b)	transcription initiation from Pol II promoter (b)	transcription factor activity (m)
29959	658	795	1068	NRBP	nuclear receptor binding protein	nucleus (c)	SH3/SH2 adaptor protein activity (m)	signal transduction (b)	ATP binding (m)	protein serine/threonine kinase activity (m)	receptor activity (m)	protein amino acid phosphorylation (b)
3142	658	1234	2926	HLX1	H2.0-like homeo box 1 (Drosophila)	nucleus (c)	development (b)	regulation of transcription, DNA-dependent (b)	transcription factor activity (m)	transcription from Pol II promoter (b)
5375	658	1244	1604	PMP2	peripheral myelin protein 2	lipid binding (m)	transport (b)	cytoplasm (c)	transporter activity (m)
56834	658	1256	1256	C11ORF4	chromosome 11 hypothetical protein ORF4	molecular_function unknown (m)	integral to membrane (c)	biological_process unknown (b)
811	658	724	1326	CALR	calreticulin	protein folding (b)	endoplasmic reticulum lumen (c)	DNA binding (m)	regulation of transcription, DNA-dependent (b)	sugar binding (m)	unfolded protein binding (m)	calcium ion binding (m)	cytosol (c)	protein-nucleus export (b)	calcium ion homeostasis (b)
90701	658	658	658	SEC11L3	SEC11-like 3 (S. cerevisiae)	microsome (c)	endoplasmic reticulum (c)	proteolysis and peptidolysis (b)	integral to membrane (c)	serine-type peptidase activity (m)	signal peptide processing (b)
9681	658	963	1505	DEPDC5	DEP domain containing 5	intracellular signaling cascade (b)
9829	658	1211	2372	DNAJC6	DnaJ (Hsp40) homolog, subfamily C, member 6	protein folding (b)	negative regulation of cell cycle (b)	hydrolase activity (m)	unfolded protein binding (m)	heat shock protein binding (m)	phosphoprotein phosphatase activity (m)	protein amino acid dephosphorylation (b)	cell cycle (b)
10598	657	1210	2300	AHSA1	AHA1, activator of heat shock 90kDa protein ATPase homolog 1 (yeast)	protein folding (b)	ATPase stimulator activity (m)	unfolded protein binding (m)	response to stress (b)	chaperone activator activity (m)	cytoplasm (c)
1280	657	1158	2374	COL2A1	collagen, type II, alpha 1 (primary osteoarthritis, spondyloepiphyseal dysplasia, congenital)	collagen type I (c)	phosphate transport (b)	extracellular matrix structural constituent (m)	perception of sound (b)	collagen type II (c)	collagen (c)	cytoplasm (c)	skeletal development (b)
23517	657	1081	1081	SKIV2L2	superkiller viralicidic activity 2-like 2 (S. cerevisiae)	nucleus (c)	hydrolase activity (m)	ATP binding (m)	ATP-dependent helicase activity (m)	nucleic acid binding (m)
2810	657	1184	1886	SFN	stratifin	negative regulation of protein kinase activity (b)	extracellular space (c)	protein domain specific binding (m)	protein kinase C inhibitor activity (m)	cell proliferation (b)	signal transduction (b)	regulation of cell cycle (b)	cytoplasm (c)
3233	657	1385	3338	HOXD4	homeo box D4	nucleus (c)	development (b)	regulation of transcription, DNA-dependent (b)	transcription factor activity (m)
4329	657	835	835	ALDH6A1	aldehyde dehydrogenase 6 family, member A1	metabolism (b)	malonate-semialdehyde dehydrogenase (acetylating) activity (m)	pyrimidine nucleotide metabolism (b)	methylmalonate-semialdehyde dehydrogenase (acylating) activity (m)	mitochondrion (c)	oxidoreductase activity (m)	valine metabolism (b)
51312	657	1122	2119	MSCP	mitochondrial solute carrier protein	transport (b)	integral to membrane (c)	mitochondrion (c)	inner membrane (c)	binding (m)
517	657	1485	2906	ATP5G2	ATP synthase, H+ transporting, mitochondrial F0 complex, subunit c (subunit 9), isoform 2	membrane (c)	ATP synthesis coupled proton transport (b)	lipid binding (m)	proton-transporting ATP synthase complex (sensu Eukaryota) (c)	proton-transporting two-sector ATPase complex (c)	mitochondrion (c)	membrane fraction (c)	proton transport (b)	hydrogen-transporting ATPase activity, rotational mechanism (m)	hydrogen-transporting ATP synthase activity, rotational mechanism (m)	transporter activity (m)
53822	657	1267	3137	FXYD7	FXYD domain containing ion transport regulator 7	ion channel activity (m)	integral to membrane (c)	ion transport (b)
55777	657	1225	2092	MBD5	methyl-CpG binding domain protein 5	nucleus (c)	DNA binding (m)
599	657	942	2362	BCL2L2	BCL2-like 2	membrane (c)	anti-apoptosis (b)	regulation of apoptosis (b)	spermatogenesis (b)	cytoplasm (c)
79132	657	1344	2823	LGP2	likely ortholog of mouse D11lgp2	hydrolase activity (m)	ATP binding (m)	type III site-specific deoxyribonuclease activity (m)	DNA restriction (b)	ATP-dependent helicase activity (m)	nucleic acid binding (m)
8404	657	1222	2737	SPARCL1	SPARC-like 1 (mast9, hevin)	calcium ion binding (m)	extracellular matrix (sensu Metazoa) (c)
84324	657	1423	3392	CIP29	cytokine induced protein 29 kDa	nucleus (c)	DNA binding (m)	regulation of transcription, DNA-dependent (b)	transcription (b)	regulation of translation (b)
114905	656	1251	1744	C1QTNF7	C1q and tumor necrosis factor related protein 7	phosphate transport (b)	cytoplasm (c)
1213	656	1227	2371	CLTC	clathrin, heavy polypeptide (Hc)	clathrin vesicle coat (c)	intracellular protein transport (b)	coated pit (c)	structural molecule activity (m)	binding (m)
153642	656	937	1495	DKFZp313G1735	hypothetical protein DKFZp313G1735	metabolism (b)	sulfuric ester hydrolase activity (m)	integral to membrane (c)
1951	656	1079	1579	CELSR3	cadherin, EGF LAG seven-pass G-type receptor 3 (flamingo homolog, Drosophila)	G-protein coupled receptor activity (m)	cell adhesion (b)	calcium ion binding (m)	homophilic cell adhesion (b)	development (b)	integral to membrane (c)	structural molecule activity (m)	neuropeptide signaling pathway (b)
203523	656	1182	1624	ZNF449	zinc finger protein 449	nucleus (c)	regulation of transcription, DNA-dependent (b)	zinc ion binding (m)	transcription factor activity (m)
221687	656	1168	2766	RNF182	ring finger protein 182	ubiquitin ligase complex (c)	protein ubiquitination (b)	zinc ion binding (m)	ubiquitin-protein ligase activity (m)
2246	656	993	2206	FGF1	fibroblast growth factor 1 (acidic)	morphogenesis (b)	growth factor activity (m)	extracellular space (c)	cell proliferation (b)	signal transduction (b)	angiogenesis (b)	regulation of cell cycle (b)	heparin binding (m)	cell-cell signaling (b)
23236	656	1107	2270	PLCB1	phospholipase C, beta 1 (phosphoinositide-specific)	lipid catabolism (b)	nucleus (c)	hydrolase activity (m)	phosphoinositide phospholipase C activity (m)	regulation of cell cycle (b)	calcium ion binding (m)	intracellular signaling cascade (b)	signal transducer activity (m)	cytoplasm (c)
23270	656	1245	1624	TSPYL4	TSPY-like 4	nucleus (c)	nucleosome assembly (b)
23625	656	1269	1500	MTVR1	Mouse Mammary Turmor Virus Receptor homolog 1	receptor activity (m)
27087	656	963	2713	B3GAT1	beta-1,3-glucuronyltransferase 1 (glucuronosyltransferase P)	membrane (c)	protein amino acid glycosylation (b)	Golgi apparatus (c)	galactosylgalactosylxylosylprotein 3-beta-glucuronosyltransferase activity (m)	carbohydrate metabolism (b)	integral to membrane (c)	transferase activity (m)	manganese ion binding (m)
283971	656	892	892	MGC34761	hypothetical protein MGC34761	extracellular region (c)
3707	656	1359	2494	ITPKB	inositol 1,4,5-trisphosphate 3-kinase B	signal transduction (b)	kinase activity (m)	transferase activity (m)	inositol-trisphosphate 3-kinase activity (m)	calmodulin binding (m)
4005	656	1288	2814	LMO2	LIM domain only 2 (rhombotin-like 1)	nucleus (c)	development (b)	zinc ion binding (m)
57704	656	1392	3574	GBA2	glucosidase, beta (bile acid) 2	beta-glucosidase activity (m)	smooth endoplasmic reticulum (c)	microsome (c)	integral to membrane (c)	O-glycoside catabolism (b)	bile acid metabolism (b)
5795	656	883	1584	PTPRJ	protein tyrosine phosphatase, receptor type, J	transmembrane receptor protein tyrosine kinase signaling pathway (b)	hydrolase activity (m)	integral to plasma membrane (c)	transmembrane receptor protein tyrosine phosphatase activity (m)	cell-cell signaling (b)	protein amino acid dephosphorylation (b)
64802	656	682	682	NMNAT1	nicotinamide nucleotide adenylyltransferase 1	nicotinamide-nucleotide adenylyltransferase activity (m)	magnesium ion binding (m)	nucleus (c)	protein binding (m)		biosynthesis (b)	transferase activity (m)	NAD biosynthesis (b)
79625	656	1090	2525	FLJ23191	hypothetical protein FLJ23191	integral to membrane (c)
83872	656	1382	2011	FIBL-6	hemicentin	membrane (c)	blood coagulation (b)	ATP binding (m)	protein amino acid phosphorylation (b)	vascular endothelial growth factor receptor activity (m)	cell adhesion (b)	calcium ion binding (m)	homophilic cell adhesion (b)	transmembrane receptor activity (m)
8424	656	1275	1793	BBOX1	butyrobetaine (gamma), 2-oxoglutarate dioxygenase (gamma-butyrobetaine hydroxylase) 1	oxidoreductase activity, acting on single donors with incorporation of molecular oxygen, incorporation of two atoms of oxygen (m)	carnitine biosynthesis (b)	gamma-butyrobetaine dioxygenase activity (m)	oxidoreductase activity (m)
1014	655	1114	2826	CDH16	cadherin 16, KSP-cadherin	cell adhesion (b)	protein binding (m)	homophilic cell adhesion (b)	calcium ion binding (m)	integral to membrane (c)
113829	655	1098	3309	SLC35A4	solute carrier family 35, member A4	carbohydrate transport (b)	integral to membrane (c)	sugar porter activity (m)	Golgi membrane (c)
1394	655	1202	2231	CRHR1	corticotropin releasing hormone receptor 1	membrane (c)	corticotrophin-releasing factor receptor activity (m)	G-protein coupled receptor protein signaling pathway (b)	pregnancy (b)	adenylate cyclase activation (b)	parturition (b)	integral to plasma membrane (c)	receptor activity (m)	immune response (b)	G-protein signaling, coupled to cAMP nucleotide second messenger (b)	G-protein coupled receptor activity (m)
153	655	1185	2336	ADRB1	adrenergic, beta-1-, receptor	G-protein coupled receptor protein signaling pathway (b)	rhodopsin-like receptor activity (m)	adenylate cyclase activation (b)	integral to plasma membrane (c)	beta1-adrenergic receptor activity (m)
2812	655	1251	3137	GP1BB	glycoprotein Ib (platelet), beta polypeptide	cell adhesion (b)	integral to plasma membrane (c)	protein binding (m)	transmembrane receptor activity (m)	platelet activation (b)	cell surface receptor linked signal transduction (b)
2874	655	1406	3270	GPS2	G protein pathway suppressor 2	GTPase inhibitor activity (m)	cell cycle (b)	inactivation of MAPK (b)	JNK cascade (b)
29068	655	1195	1771	HSPC063	HSPC063 protein	nucleus (c)	protein binding (m)	zinc ion binding (m)	nucleic acid binding (m)
30011	655	991	2004	SH3KBP1	SH3-domain kinase binding protein 1	membrane (c)	nucleus (c)
375449	655	1358	2703	LOC375449	similar to microtubule associated testis specific serine/threonine protein kinase	protein serine/threonine kinase activity (m)	kinase activity (m)
3860	655	1261	2352	KRT13	keratin 13	epidermis development (b)	intermediate filament (c)	structural constituent of cytoskeleton (m)	structural molecule activity (m)
57727	655	833	945	NCOA5	nuclear receptor coactivator 5	nucleus (c)	ATP binding (m)	regulation of transcription, DNA-dependent (b)	protein biosynthesis (b)	tRNA ligase activity (m)
6578	655	1204	2227	SLCO2A1	solute carrier organic anion transporter family, member 2A1	lipid transporter activity (m)	integral to plasma membrane (c)	lipid transport (b)	membrane fraction (c)
6616	655	1268	3005	SNAP25	synaptosomal-associated protein, 25kDa	neurotransmitter secretion (b)	synaptosome (c)	synaptic vesicle docking during exocytosis (b)	synaptic transmission (b)	neurotransmitter uptake (b)
7552	655	911	1515	ZNF6	zinc finger protein 6 (CMPX1)	metal ion binding (m)	nucleus (c)	DNA binding (m)	regulation of transcription, DNA-dependent (b)	transcription regulator activity (m)	zinc ion binding (m)	regulation of transcription (b)
84889	655	953	953	SLC7A3	solute carrier family 7 (cationic amino acid transporter, y+ system), member 3	transport (b)	amino acid transport (b)	integral to membrane (c)	amino acid permease activity (m)
8499	655	876	1256	PPFIA2	protein tyrosine phosphatase, receptor type, f polypeptide (PTPRF), interacting protein (liprin), alpha 2	cell-matrix adhesion (b)	cytoplasm (c)
987	655	876	1900		molecular_function unknown (m)	biological_process unknown (b)	cellular_component unknown (c)
10087	654	1021	1021	COL4A3BP	collagen, type IV, alpha 3 (Goodpasture antigen) binding protein	protein serine/threonine kinase activity (m)	immune response (b)	protein amino acid phosphorylation (b)	transferase activity (m)	cellular_component unknown (c)
1606	654	1053	2308	DGKA	diacylglycerol kinase, alpha 80kDa	diacylglycerol kinase activity (m)	protein kinase C activation (b)	kinase activity (m)	calcium ion binding (m)	diacylglycerol binding (m)	transferase activity (m)	intracellular signaling cascade (b)	cellular_component unknown (c)
23205	654	704	1345	BG1	lipidosin	metabolism (b)	fatty acid metabolism (b)	catalytic activity (m)	lipid metabolism (b)
25896	654	1084	1084	DKFZP434B168	DKFZP434B168 protein	binding (m)
27092	654	1238	2419	CACNG4	calcium channel, voltage-dependent, gamma subunit 4	integral to plasma membrane (c)	voltage-gated calcium channel activity (m)	tight junction (c)	calcium ion transport (b)	structural molecule activity (m)	ion transport (b)
292	654	950	950	SLC25A5	solute carrier family 25 (mitochondrial carrier; adenine nucleotide translocator), member 5	transport (b)	integral to plasma membrane (c)	adenine transporter activity (m)	mitochondrial inner membrane (c)	mitochondrion (c)	binding (m)	mitochondrial transport (b)
342574	654	832	901	KRT25C	keratin 25C	intermediate filament (c)	structural molecule activity (m)
58476	654	1075	1820	TP53INP2	tumor protein p53 inducible nuclear protein 2	nucleus (c)
6337	654	1150	2513	SCNN1A	sodium channel, nonvoltage-gated 1 alpha	integral to plasma membrane (c)	ion channel activity (m)	excretion (b)	amiloride-sensitive sodium channel activity (m)	membrane fraction (c)	sodium ion transport (b)	ion transport (b)
6507	654	1260	2492	SLC1A3	solute carrier family 1 (glial high affinity glutamate transporter), member 3	transport (b)	L-glutamate transporter activity (m)	sodium:dicarboxylate symporter activity (m)	symporter activity (m)	dicarboxylic acid transport (b)	synaptic transmission (b)	L-glutamate transport (b)	integral to membrane (c)	neurotransmitter uptake (b)	membrane fraction (c)
6549	654	1167	2539	SLC9A2	solute carrier family 9 (sodium/hydrogen exchanger), isoform 2	transport (b)	sodium:hydrogen antiporter activity (m)	integral to membrane (c)	regulation of pH (b)	solute:hydrogen antiporter activity (m)	antiporter activity (m)	sodium ion transport (b)
7857	654	1290	2506	SCG2	secretogranin II (chromogranin C)	protein secretion (b)	calcium ion binding (m)
83902	654	1131	1256	KRTAP17-1	keratin associated protein 17-1	intermediate filament (c)
8473	654	1306	2171	OGT	O-linked N-acetylglucosamine (GlcNAc) transferase (UDP-N-acetylglucosamine:polypeptide-N-acetylglucosaminyl transferase)	acetylglucosaminyltransferase activity (m)	nucleus (c)	signal transduction (b)	binding (m)	transferase activity, transferring glycosyl groups (m)	protein binding (m)	cytosol (c)	O-linked glycosylation (b)	response to nutrients (b)
8821	654	1219	1849	INPP4B	inositol polyphosphate-4-phosphatase, type II, 105kDa	signal transduction (b)	phosphatidylinositol-3,4-bisphosphate 4-phosphatase activity (m)
9122	654	706	1709	SLC16A4	solute carrier family 16 (monocarboxylic acid transporters), member 4	transport (b)	integral to plasma membrane (c)	integral to membrane (c)	monocarboxylic acid transporter activity (m)	monocarboxylic acid transport (b)	membrane fraction (c)	symporter activity (m)	transporter activity (m)
91683	654	915	915	SYT12	synaptotagmin XII	transport (b)	synaptic vesicle (c)	integral to membrane (c)	synapse (c)	transporter activity (m)
9543	654	818	2348	PUNC	putative neuronal cell adhesion molecule	integral to membrane (c)
9806	654	902	1121	SPOCK2	sparc/osteonectin, cwcv and kazal-like domains proteoglycan (testican) 2	synaptogenesis (b)	extracellular matrix organization and biogenesis (b)	calcium ion binding (m)	regulation of cell differentiation (b)	extracellular matrix (sensu Metazoa) (c)
131566	653	685	1879	DCBLD2	discoidin, CUB and LCCL domain containing 2	intracellular receptor-mediated signaling pathway (b)	negative regulation of cell growth (b)	cell surface (c)	cell adhesion (b)	integral to plasma membrane (c)	protein binding (m)	wound healing (b)	integral to membrane (c)
161357	653	1277	2742	MAMDC1	MAM domain containing 1	membrane (c)	integral to membrane (c)
196074	653	1249	2433	METT5D1	methyltransferase 5 domain containing 1	methyltransferase activity (m)
23118	653	1300	2567	MAP3K7IP2	mitogen-activated protein kinase kinase kinase 7 interacting protein 2	positive regulation of I-kappaB kinase/NF-kappaB cascade (b)	kinase activity (m)	signal transducer activity (m)
25976	653	1161	2222	TIPARP	TCDD-inducible poly(ADP-ribose) polymerase	nucleic acid binding (m)
2805	653	856	2481	GOT1	glutamic-oxaloacetic transaminase 1, soluble (aspartate aminotransferase 1)	biosynthesis (b)	amino acid metabolism (b)	cytosol (c)	aspartate transaminase activity (m)	aspartate catabolism (b)
51146	653	1037	2717	A4GNT	alpha-1,4-N-acetylglucosaminyltransferase	acetylglucosaminyltransferase activity (m)	galactosyltransferase activity (m)	Golgi stack (c)	transferase activity, transferring glycosyl groups (m)	O-linked glycosylation (b)	carbohydrate metabolism (b)	integral to membrane (c)	membrane fraction (c)
5257	653	1211	1988	PHKB	phosphorylase kinase, beta	glycogen catabolism (b)	phosphorylase kinase activity (m)	generation of precursor metabolites and energy (b)	phosphorylase kinase regulator activity (m)	calmodulin binding (m)
546	653	896	896	ATRX	alpha thalassemia/mental retardation syndrome X-linked (RAD54 homolog, S. cerevisiae)	nucleus (c)	DNA repair (b)	ATP binding (m)	regulation of transcription, DNA-dependent (b)	chromosome organization and biogenesis (sensu Eukaryota) (b)	DNA methylation (b)	perception of sound (b)	DNA helicase activity (m)	transcription factor activity (m)	DNA recombination (b)	nuclear heterochromatin (c)
55366	653	1015	1539	LGR4	leucine-rich repeat-containing G protein-coupled receptor 4	G-protein coupled receptor protein signaling pathway (b)	protein-hormone receptor activity (m)	integral to membrane (c)
57381	653	1232	2240	RHOJ	ras homolog gene family, member J	cellular morphogenesis (b)	actin cytoskeleton organization and biogenesis (b)	protein binding (m)	small GTPase mediated signal transduction (b)	GTP binding (m)	cellular_component unknown (c)	GTPase activity (m)
6222	653	1003	2821	RPS18	ribosomal protein S18	ribosome (c)	protein biosynthesis (b)	intracellular (c)	structural constituent of ribosome (m)	rRNA binding (m)
6553	653	1356	3020	SLC9A5	solute carrier family 9 (sodium/hydrogen exchanger), isoform 5	transport (b)	sodium:hydrogen antiporter activity (m)	integral to membrane (c)	regulation of pH (b)	solute:hydrogen antiporter activity (m)	antiporter activity (m)	sodium ion transport (b)
6585	653	1258	2903	SLIT1	slit homolog 1 (Drosophila)	neurogenesis (b)	extracellular space (c)	brain development (b)	cell adhesion (b)	protein binding (m)	calcium ion binding (m)	development (b)	structural molecule activity (m)	axon guidance (b)
7371	653	922	2187	UCK2	uridine-cytidine kinase 2	biosynthesis (b)	ATP binding (m)	uridine kinase activity (m)	kinase activity (m)	cellular_component unknown (c)
79085	653	744	1535	SLC25A23	solute carrier family 25 (mitochondrial carrier; phosphate carrier), member 23	membrane (c)	transport (b)	calcium ion binding (m)	mitochondrial inner membrane (c)	binding (m)	transporter activity (m)
79365	653	1136	2720	BHLHB3	basic helix-loop-helix domain containing, class B, 3	organogenesis (b)	nucleus (c)	cell differentiation (b)	cell proliferation (b)	regulation of transcription, DNA-dependent (b)	transcription factor activity (m)
8099	653	695	695	CDK2AP1	CDK2-associated protein 1	nucleus (c)	DNA binding (m)	negative regulation of cell cycle (b)	protein amino acid phosphorylation (b)	cytoplasm (c)	S phase of mitotic cell cycle (b)	DNA-dependent DNA replication (b)	signal transducer activity (m)
85437	653	1175	1592	MADP-1	MADP-1 protein	RNA binding (m)	nuclear mRNA splicing, via spliceosome (b)
8682	653	1047	2741	PEA15	phosphoprotein enriched in astrocytes 15	transport (b)	microtubule associated complex (c)	protein binding (m)	negative regulation of glucose import (b)	anti-apoptosis (b)	sugar porter activity (m)	regulation of apoptosis (b)
94234	653	1253	2876	FOXQ1	forkhead box Q1	nucleus (c)	regulation of transcription, DNA-dependent (b)	transcription factor activity (m)
11176	652	1024	1787	BAZ2A	bromodomain adjacent to zinc finger domain, 2A	nucleus (c)	DNA binding (m)	chromatin remodeling (b)	regulation of transcription, DNA-dependent (b)	transcription regulator activity (m)	nucleolus organizer complex (c)
1870	652	973	1846	E2F2	E2F transcription factor 2	nucleus (c)	protein binding (m)	regulation of cell cycle (b)	regulation of transcription, DNA-dependent (b)	transcription factor complex (c)	RNA polymerase II transcription factor activity (m)	transcription initiation from Pol II promoter (b)	transcription factor activity (m)
22806	652	1122	2849	ZNFN1A3	zinc finger protein, subfamily 1A, 3 (Aiolos)	nucleus (c)	zinc ion binding (m)	nucleic acid binding (m)
22916	652	785	1768	NCBP2	nuclear cap binding protein subunit 2, 20kDa	transport (b)	mRNA-nucleus export (b)	mRNA processing (b)	nucleus (c)	RNA cap binding (m)	snRNA-nucleus export (b)	nucleic acid binding (m)
23644	652	1326	2760	RCD-8	autoantigen	nucleus (c)	molecular_function unknown (m)	cytoplasm (c)	biological_process unknown (b)
254428	652	1211	2536	SLC41A1	solute carrier family 41, member 1	cation transport (b)	cation transporter activity (m)
27040	652	1186	2698	LAT	linker for activation of T cells	SH3/SH2 adaptor protein activity (m)	signal transduction (b)	integral to membrane (c)	immune response (b)
287	652	1037	2694	ANK2	ankyrin 2, neuronal	membrane (c)	metabolism (b)	signal transduction (b)	protein binding (m)	actin cytoskeleton (c)	structural constituent of cytoskeleton (m)	oxidoreductase activity (m)
3188	652	1285	2072	HNRPH2	heterogeneous nuclear ribonucleoprotein H2 (H')	RNA binding (m)	heterogeneous nuclear ribonucleoprotein complex (c)
3212	652	1414	3756	HOXB2	homeo box B2	circulation (b)	nucleus (c)	development (b)	regulation of transcription, DNA-dependent (b)	transcription factor activity (m)
3914	652	1244	2699	LAMB3	laminin, beta 3	epidermis development (b)	cell adhesion (b)	protein binding (m)	laminin-5 (c)	structural molecule activity (m)	basement membrane (c)	extracellular matrix (sensu Metazoa) (c)
51130	652	768	768	ASB3	ankyrin repeat and SOCS box-containing 3	intracellular signaling cascade (b)
5532	652	1355	2863	PPP3CB	protein phosphatase 3 (formerly 2B), catalytic subunit, beta isoform (calcineurin A beta)	hydrolase activity (m)
79191	652	1254	3348	IRX3	iroquois homeobox protein 3	nucleus (c)	regulation of transcription, DNA-dependent (b)	transcription factor activity (m)
79724	652	754	856	FLJ23436	hypothetical protein FLJ23436	DNA-directed RNA polymerase II, core complex (c)	nucleus (c)	DNA binding (m)	zinc ion binding (m)	transcription from Pol II promoter (b)
81876	652	1356	3363	RAB1B	RAB1B, member RAS oncogene family	DNA binding (m)	two-component signal transduction system (phosphorelay) (b)	small GTPase mediated signal transduction (b)	GTP binding (m)	protein transport (b)
8613	652	1040	2031	PPAP2B	phosphatidic acid phosphatase type 2B	hydrolase activity (m)	phosphoprotein phosphatase activity (m)	integral to membrane (c)	phosphatidate phosphatase activity (m)	germ cell migration (b)	lipid metabolism (b)
989	652	1181	2454	2005-09-07	septin 7	actin cytoskeleton (c)	cytokinesis (b)	GTP binding (m)	structural molecule activity (m)	cell cycle (b)
9958	652	1253	2231	USP15	ubiquitin specific protease 15	hydrolase activity (m)	peptidase activity (m)	ubiquitin-dependent protein catabolism (b)	cysteine-type endopeptidase activity (m)	ubiquitin thiolesterase activity (m)	ubiquitin cycle (b)
1105	651	1132	2202	CHD1	chromodomain helicase DNA binding protein 1	regulation of transcription from Pol II promoter (b)	chromatin assembly or disassembly (b)	nucleus (c)	hydrolase activity (m)	ATP binding (m)	chromatin binding (m)	chromatin (c)	chromosome organization and biogenesis (sensu Eukaryota) (b)	helicase activity (m)	ATP-dependent DNA helicase activity (m)
149095	651	860	2520	FLJ32785	hypothetical protein FLJ32785	ubiquitin ligase complex (c)	protein ubiquitination (b)	zinc ion binding (m)	ubiquitin-protein ligase activity (m)
256643	651	1265	2224	CXorf23	chromosome X open reading frame 23	receptor activity (m)
26051	651	1236	1475	PPP1R16B	protein phosphatase 1, regulatory (inhibitor) subunit 16B	signal transduction (b)	protein phosphatase binding (m)	plasma membrane (c)
29095	651	1334	2628	ORMDL2	ORM1-like 2 (S. cerevisiae)	integral to membrane (c)
51621	651	1220	2682	KLF13	Kruppel-like factor 13	nucleus (c)	DNA binding (m)	regulation of transcription, DNA-dependent (b)	zinc ion binding (m)	RNA polymerase II transcription factor activity (m)	transcription from Pol II promoter (b)
56956	651	1388	2982	LHX9	LIM homeobox 9	nucleus (c)	regulation of transcription, DNA-dependent (b)	zinc ion binding (m)	transcription factor activity (m)
63929	651	845	1994	LOC63929	hypothetical protein LOC63929	peptidase activity (m)	proteolysis and peptidolysis (b)	metalloexopeptidase activity (m)
6400	651	1231	2591	SEL1L	sel-1 suppressor of lin-12-like (C. elegans)	integral to membrane (c)	binding (m)
7424	651	1238	2522	VEGFC	vascular endothelial growth factor C	membrane (c)	growth factor activity (m)	signal transduction (b)	angiogenesis (b)	regulation of cell cycle (b)	cell proliferation (b)	substrate-bound cell migration (b)	lymph gland development (b)	positive regulation of cell proliferation (b)
79962	651	1342	3156	FLJ13236	hypothetical protein FLJ13236	protein folding (b)	unfolded protein binding (m)	heat shock protein binding (m)
84871	651	1267	2990	FLJ14442	hypothetical protein FLJ14442	proteolysis and peptidolysis (b)	carboxypeptidase A activity (m)
85293	651	1220	1921	KRTAP3-3	keratin associated protein 3-3	keratin filament (c)	structural molecule activity (m)
8572	651	1243	3191	PDLIM4	PDZ and LIM domain 4	protein binding (m)	zinc ion binding (m)
8805	651	676	945	TIF1	transcriptional intermediary factor 1	specific RNA polymerase II transcription factor activity (m)	nucleus (c)	DNA binding (m)	transcription coactivator activity (m)	regulation of transcription, DNA-dependent (b)	ubiquitin ligase complex (c)	protein ubiquitination (b)	zinc ion binding (m)	intracellular (c)	receptor binding (m)	transcription from Pol II promoter (b)	ubiquitin-protein ligase activity (m)
9788	651	1140	2243	MTSS1	metastasis suppressor 1	neurogenesis (b)	negative regulation of cell cycle (b)	actin cytoskeleton organization and biogenesis (b)	nuclear mRNA splicing, via spliceosome (b)	muscle development (b)	receptor binding (m)	actin monomer binding (m)	cytoplasm (c)	nucleic acid binding (m)	microspike biogenesis (b)	ruffles (c)	cell motility (b)	cell adhesion (b)	transmembrane receptor protein tyrosine kinase signaling pathway (b)	endocytic vesicle (c)	actin cytoskeleton (c)
10021	650	1219	2364	HCN4	hyperpolarization activated cyclic nucleotide-gated potassium channel 4	3',5'-cAMP binding (m)	potassium ion transport (b)	voltage-gated potassium channel activity (m)	muscle contraction (b)	cation transport (b)	cation channel activity (m)	circulation (b)	integral to plasma membrane (c)	membrane fraction (c)	sodium ion transport (b)
116143	650	676	1782	LOC116143	hypothetical protein BC014022	calcium ion binding (m)
118429	650	1307	1978	ANTXR2	anthrax toxin receptor 2	receptor activity (m)	integral to membrane (c)
150094	650	959	2120	SNF1LK	SNF1-like kinase	magnesium ion binding (m)	regulation of mitotic cell cycle (b)	ATP binding (m)	protein amino acid phosphorylation (b)	cytoplasm (c)	protein kinase cascade (b)	protein serine/threonine kinase activity (m)	transferase activity (m)	cell cycle (b)	regulation of cell differentiation (b)
2353	650	1395	2790	FOS	v-fos FBJ murine osteosarcoma viral oncogene homolog	specific RNA polymerase II transcription factor activity (m)	regulation of transcription from Pol II promoter (b)	nucleus (c)	DNA binding (m)	DNA methylation (b)	inflammatory response (b)
2597	650	1260	2832	GAPD	glyceraldehyde-3-phosphate dehydrogenase	glucose metabolism (b)	glycolysis (b)	cytoplasm (c)	oxidoreductase activity (m)	glyceraldehyde-3-phosphate dehydrogenase (phosphorylating) activity (m)
260425	650	1183	2553	MAGI-3	membrane-associated guanylate kinase-related (MAGI-3)	membrane (c)	protein binding (m)	kinase activity (m)	intracellular signaling cascade (b)	guanylate kinase activity (m)	apoptosis (b)
28972	650	968	1267	SPCS1	signal peptidase complex subunit 1 homolog (S. cerevisiae)	microsome (c)	endoplasmic reticulum (c)	proteolysis and peptidolysis (b)	integral to endoplasmic reticulum membrane (c)	signal peptidase activity (m)	signal peptide processing (b)	signal peptidase complex (c)
339976	650	916	1681	FLJ36180	hypothetical protein FLJ36180	ubiquitin ligase complex (c)	protein ubiquitination (b)	zinc ion binding (m)	ubiquitin-protein ligase activity (m)
4825	650	1386	2624	NKX6-1	NK6 transcription factor related, locus 1 (Drosophila)	organogenesis (b)	nucleus (c)	development (b)	regulation of transcription, DNA-dependent (b)	transcription factor activity (m)
51069	650	1272	2391	MRPL2	mitochondrial ribosomal protein L2	ribosome (c)	protein biosynthesis (b)	intracellular (c)	structural constituent of ribosome (m)	nucleic acid binding (m)
54765	650	1143	2246	TRIM44	tripartite motif-containing 44	zinc ion binding (m)	intracellular (c)
55662	650	990	1790	HIF1AN	hypoxia-inducible factor 1, alpha subunit inhibitor	oxidoreductase activity, acting on single donors with incorporation of molecular oxygen, incorporation of two atoms of oxygen (m)	nucleus (c)	regulation of transcription, DNA-dependent (b)	peptide-aspartate beta-dioxygenase activity (m)	oxidoreductase activity (m)
6440	650	1091	2537	SFTPC	surfactant, pulmonary-associated protein C	respiratory gaseous exchange (b)	extracellular space (c)	regulation of liquid surface tension (b)
64430	650	1154	2349	C14orf135	chromosome 14 open reading frame 135	integral to membrane (c)
6517	650	1001	1029	SLC2A4	solute carrier family 2 (facilitated glucose transporter), member 4	glucose transport (b)	carbohydrate transport (b)	integral to plasma membrane (c)	glucose transporter activity (m)	carbohydrate metabolism (b)	membrane fraction (c)	sugar porter activity (m)	transporter activity (m)
1289	649	773	883	COL5A1	collagen, type V, alpha 1	cell adhesion (b)	phosphate transport (b)	extracellular matrix structural constituent (m)	collagen type V (c)	heparin binding (m)	collagen (c)	cytoplasm (c)
2065	649	798	854	ERBB3	v-erb-b2 erythroblastic leukemia viral oncogene homolog 3 (avian)	transmembrane receptor protein tyrosine kinase signaling pathway (b)	integral to plasma membrane (c)	ATP binding (m)	epidermal growth factor receptor activity (m)	receptor activity (m)	protein amino acid phosphorylation (b)	transferase activity (m)
257240	649	1231	2458	RP11-450P7.3	hypothetical protein FLJ34960	protein binding (m)
285671	649	1256	1772	RNF180	ring finger protein 180	ubiquitin ligase complex (c)	protein ubiquitination (b)	zinc ion binding (m)	ubiquitin-protein ligase activity (m)
3032	649	1107	2177	HADHB	hydroxyacyl-Coenzyme A dehydrogenase/3-ketoacyl-Coenzyme A thiolase/enoyl-Coenzyme A hydratase (trifunctional protein), beta subunit	acyltransferase activity (m)	mitochondrial membrane (c)	fatty acid beta-oxidation (b)	acetyl-CoA C-acyltransferase activity (m)	fatty acid metabolism (b)	transferase activity (m)	3-hydroxyacyl-CoA dehydrogenase activity (m)	enoyl-CoA hydratase activity (m)
3061	649	1278	3043	HCRTR1	hypocretin (orexin) receptor 1	rhodopsin-like receptor activity (m)	orexin receptor activity (m)	integral to plasma membrane (c)	feeding behavior (b)	synaptic transmission (b)	neuropeptide signaling pathway (b)
3569	649	1163	2554	IL6	interleukin 6 (interferon, beta 2)	extracellular space (c)	cytokine activity (m)	cell-cell signaling (b)	acute-phase response (b)	cell surface receptor linked signal transduction (b)	interleukin-6 receptor binding (m)	humoral immune response (b)	negative regulation of cell proliferation (b)	positive regulation of cell proliferation (b)
6482	649	1146	1967	ST3GAL1	ST3 beta-galactoside alpha-2,3-sialyltransferase 1	protein amino acid glycosylation (b)	beta-galactoside alpha-2,3-sialyltransferase activity (m)	Golgi apparatus (c)	integral to membrane (c)
7042	649	1175	2286	TGFB2	transforming growth factor, beta 2	growth factor activity (m)	cell proliferation (b)	regulation of cell cycle (b)	cell growth (b)	transforming growth factor beta receptor binding (m)
7353	649	1283	2355	UFD1L	ubiquitin fusion degradation 1-like	ubiquitin-dependent protein catabolism (b)
8557	649	1205	3011	TCAP	titin-cap (telethonin)	sarcomere alignment (b)	structural constituent of muscle (m)	protein complex assembly (b)	cytoplasm (c)
10379	648	1086	2241	ISGF3G	interferon-stimulated transcription factor 3, gamma 48kDa	nucleus (c)	regulation of transcription, DNA-dependent (b)	protein ubiquitination (b)	cell surface receptor linked signal transduction (b)	cytoplasm (c)	transcription from Pol II promoter (b)	ubiquitin-protein ligase activity (m)	ubiquitin ligase complex (c)	zinc ion binding (m)	immune response (b)	transcription factor activity (m)
10452	648	775	1785	TOMM40	translocase of outer mitochondrial membrane 40 homolog (yeast)	anion transport (b)	voltage-gated ion-selective channel activity (m)	mitochondrial outer membrane (c)	mitochondrial transport (b)	protein-mitochondrial targeting (b)	integral to membrane (c)	mitochondrion (c)	protein transport (b)
1545	648	918	2138	CYP1B1	cytochrome P450, family 1, subfamily B, polypeptide 1	membrane (c)	microsome (c)	endoplasmic reticulum (c)	visual perception (b)	electron transport (b)	electron transporter activity (m)	oxygen binding (m)	eye morphogenesis (sensu Mammalia) (b)	monooxygenase activity (m)	unspecific monooxygenase activity (m)
203068	648	890	1786	TUBB	tubulin, beta polypeptide	tubulin (c)	microtubule-based movement (b)	natural killer cell mediated cytotoxicity (b)	cytoplasm (c)	GTPase activity (m)	unfolded protein binding (m)	microtubule polymerization (b)	structural molecule activity (m)	GTP binding (m)	MHC class I protein binding (m)
3231	648	1080	2130	HOXD1	homeo box D1	nucleus (c)	development (b)	regulation of transcription, DNA-dependent (b)	transcription factor activity (m)
337879	648	1004	1902	KRTAP8-1	keratin associated protein 8-1	intermediate filament (c)
51552	648	879	2386	RAB14	RAB14, member RAS oncogene family	nuclear envelope-endoplasmic reticulum network (c)	late endosome (c)	Golgi to endosome transport (b)	rough endoplasmic reticulum (c)	vesicle-mediated transport (b)	Golgi stack (c)	neurotransmitter secretion (b)	small GTPase mediated signal transduction (b)	cytosol (c)	membrane fraction (c)	plasma membrane (c)	early endosome (c)	trans-Golgi network transport vesicle (c)	lysosome (c)	perinuclear region (c)	GTPase activity (m)	intracellular protein transport (b)	GTP binding (m)
5519	648	1048	1882	PPP2R1B	protein phosphatase 2 (formerly 2A), regulatory subunit A (PR 65), beta isoform	membrane (c)	protein phosphatase type 2A regulator activity (m)	regulation of growth (b)	protein heterodimerization activity (m)	regulation of DNA replication (b)	inactivation of MAPK (b)	ceramide metabolism (b)	second-messenger-mediated signaling (b)	protein binding (m)	response to organic substance (b)	cytosol (c)	phosphoprotein phosphatase activity (m)	induction of apoptosis (b)	protein amino acid dephosphorylation (b)	mitochondrion (c)	regulation of cell adhesion (b)	protein phosphatase type 2A complex (c)	antigen binding (m)	negative regulation of cell growth (b)	nucleus (c)	regulation of cell cycle (b)	microtubule cytoskeleton (c)	negative regulation of tyrosine phosphorylation of Stat3 protein (b)	regulation of Wnt receptor signaling pathway (b)	protein phosphatase type 2A activity (m)	binding (m)	soluble fraction (c)	RNA splicing (b)	regulation of transcription (b)	regulation of translation (b)	protein complex assembly (b)	regulation of cell differentiation (b)
57159	648	1215	2265	TRIM54	tripartite motif-containing 54	signal transduction (b)	microtubule (c)	ubiquitin ligase complex (c)	protein ubiquitination (b)	zinc ion binding (m)	negative regulation of microtubule depolymerization (b)	microtubule-based process (b)	signal transducer activity (m)	ubiquitin-protein ligase activity (m)
6525	648	912	2212	SMTN	smoothelin	actin binding (m)	actin cytoskeleton (c)	smooth muscle contraction (b)	structural constituent of muscle (m)	muscle development (b)
6651	648	951	1294	SON	SON DNA binding protein	nucleus (c)	DNA binding (m)	anti-apoptosis (b)	intracellular (c)	double-stranded RNA binding (m)	nucleic acid binding (m)
79759	648	988	3311	FLJ13479	hypothetical protein FLJ13479	nucleus (c)	zinc ion binding (m)	nucleic acid binding (m)
80351	648	666	666	TNKS2	tankyrase, TRF1-interacting ankyrin-related ADP-ribose polymerase 2	nucleus (c)	chromosome, telomeric region (c)	transferase activity, transferring glycosyl groups (m)	Golgi apparatus (c)	telomerase-dependent telomere maintenance (b)	NAD+ ADP-ribosyltransferase activity (m)
8038	648	944	2053	ADAM12	a disintegrin and metalloproteinase domain 12 (meltrin alpha)	cell adhesion (b)	hydrolase activity (m)	proteolysis and peptidolysis (b)	protein binding (m)	metalloendopeptidase activity (m)	integral to membrane (c)	zinc ion binding (m)	myoblast fusion (b)	plasma membrane (c)
8241	648	1060	1927	RBM10	RNA binding motif protein 10	nucleus (c)	RNA binding (m)	zinc ion binding (m)	biological_process unknown (b)	nucleic acid binding (m)
10171	647	655	655	RCL1	RNA terminal phosphate cyclase-like 1	nucleolus (c)	RNA-3'-phosphate cyclase activity (m)	biological_process unknown (b)
115	647	1248	2465	ADCY9	adenylate cyclase 9	protein folding (b)	magnesium ion binding (m)	peptidyl-prolyl cis-trans isomerase activity (m)	isomerase activity (m)	cAMP biosynthesis (b)	lyase activity (m)	integral to plasma membrane (c)	adenylate cyclase activity (m)	intracellular signaling cascade (b)	guanylate cyclase activity (m)
115827	647	1240	1550	RAB3C	RAB3C, member RAS oncogene family	small GTPase mediated signal transduction (b)	GTP binding (m)	protein transport (b)
221935	647	1128	2108	SDK1	sidekick homolog 1 (chicken)	integral to membrane (c)
26085	647	1207	2531	KLK13	kallikrein 13	hydrolase activity (m)	proteolysis and peptidolysis (b)	extracellular region (c)	trypsin activity (m)	chymotrypsin activity (m)
26191	647	1195	2767	PTPN22	protein tyrosine phosphatase, non-receptor type 22 (lymphoid)	hydrolase activity (m)	receptor activity (m)	protein amino acid dephosphorylation (b)	protein tyrosine phosphatase activity (m)
2641	647	1259	2864	GCG	glucagon	G-protein coupled receptor protein signaling pathway (b)	cell proliferation (b)	signal transduction (b)	feeding behavior (b)	extracellular region (c)	soluble fraction (c)	hormone activity (m)
2784	647	1231	2715	GNB3	guanine nucleotide binding protein (G protein), beta polypeptide 3	regulation of blood pressure (b)	G-protein coupled receptor protein signaling pathway (b)	signal transduction (b)	heterotrimeric G-protein complex (c)	signal transducer activity (m)	GTPase activity (m)
28232	647	1208	2488	SLCO3A1	solute carrier organic anion transporter family, member 3A1	integral to membrane (c)	ion transport (b)	transporter activity (m)
283629	647	999	1283	C14orf20	chromosome 14 open reading frame 20	protein-tyrosine kinase activity (m)	ATP binding (m)	protein serine/threonine kinase activity (m)	protein kinase activity (m)	protein amino acid phosphorylation (b)	transferase activity (m)
3093	647	775	1080	HIP2	huntingtin interacting protein 2	nucleus (c)	regulation of transcription, DNA-dependent (b)	ubiquitin conjugating enzyme activity (m)	ubiquitin cycle (b)	transcription factor activity (m)	ligase activity (m)	ubiquitin-protein ligase activity (m)
369	647	696	696	ARAF	v-raf murine sarcoma 3611 viral oncogene homolog	protein-tyrosine kinase activity (m)	ATP binding (m)	receptor signaling protein activity (m)	protein serine/threonine kinase activity (m)	protein amino acid phosphorylation (b)	diacylglycerol binding (m)	transferase activity (m)	intracellular signaling cascade (b)	cellular_component unknown (c)
4223	647	1359	3045	MEOX2	mesenchyme homeo box 2 (growth arrest-specific homeo box)	circulation (b)	nucleus (c)	development (b)	regulation of transcription, DNA-dependent (b)	transcription factor activity (m)
51003	647	857	1585	MED31	mediator of RNA polymerase II transcription, subunit 31 homolog (yeast)	nucleus (c)	regulation of transcription, DNA-dependent (b)	RNA polymerase II transcription mediator activity (m)	mediator complex (c)
51742	647	1125	1468	ARID4B	AT rich interactive domain 4B (RBP1- like)	nucleus (c)	DNA binding (m)	biological_process unknown (b)
55284	647	1203	2015	FLJ11011	hypothetical protein FLJ11011	nucleus (c)	regulation of transcription, DNA-dependent (b)	ubiquitin conjugating enzyme activity (m)	ubiquitin cycle (b)	transcription factor activity (m)
55573	647	981	2127	H41	hypothetical protein H41	cell proliferation (b)	molecular_function unknown (m)	cellular_component unknown (c)
55870	647	1172	1619	ASH1L	ash1 (absent, small, or homeotic)-like (Drosophila)	nucleus (c)	DNA binding (m)	DNA packaging (b)	regulation of transcription, DNA-dependent (b)	cell-cell signaling (b)	tight junction (c)	RNA polymerase II transcription factor activity (m)	transcription from Pol II promoter (b)
56650	647	922	2481	C3orf4	chromosome 3 open reading frame 4	integral to membrane (c)
617	647	967	2111	BCS1L	BCS1-like (yeast)	protein folding (b)	ATP binding (m)	unfolded protein binding (m)	nucleotide binding (m)	nucleoside-triphosphatase activity (m)	integral to membrane (c)	respiratory chain complex III (sensu Eukaryota) (c)	mitochondrion (c)	protein complex assembly (b)	energy derivation by oxidation of organic compounds (b)
66008	647	1264	2829	ALS2CR3	amyotrophic lateral sclerosis 2 (juvenile) chromosome region, candidate 3	receptor binding (m)	neurotransmitter transport (b)	plasma membrane (c)	cytoplasm (c)	intracellular transporter activity (m)
6645	647	704	1729	SNTB2	syntrophin, beta 2 (dystrophin-associated protein A1, 59kDa, basic component 2)	membrane (c)	cytoskeleton (c)	actin binding (m)	calcium ion binding (m)	membrane fraction (c)	calmodulin binding (m)	dystrophin-associated glycoprotein complex (c)
6900	647	1270	2722	CNTN2	contactin 2 (axonal)	cell adhesion (b)	integral to plasma membrane (c)	protein binding (m)
7918	647	1026	2909	BAT4	HLA-B associated transcript 4	intracellular (c)	nucleic acid binding (m)
83939	647	1293	3324	eIF2A	eukaryotic translation initiation factor (eIF) 2A	ribosome binding (m)	translation initiation factor activity (m)	eukaryotic translation initiation factor 2 complex (c)	tRNA binding (m)	regulation of protein biosynthesis (b)	cytoplasm (c)	ribosome assembly (b)
10487	646	1353	2528	CAP1	CAP, adenylate cyclase-associated protein 1 (yeast)	membrane (c)	adenylate cyclase activation (b)	signal transduction (b)	establishment and/or maintenance of cell polarity (b)
10612	646	1048	3494	TRIM3	tripartite motif-containing 3	neurogenesis (b)	protein C-terminus binding (m)	ubiquitin ligase complex (c)	protein ubiquitination (b)	zinc ion binding (m)	cytoplasm (c)	ubiquitin-protein ligase activity (m)	nucleic acid binding (m)
10625	646	1144	1475	IVNS1ABP	influenza virus NS1A binding protein	spliceosome complex (c)	protein binding (m)	transcription factor complex (c)	RNA splicing (b)	response to virus (b)	transcription from Pol III promoter (b)
126393	646	1000	1929	HSPB6	heat shock protein, alpha-crystallin-related, B6	protein folding (b)	response to unfolded protein (b)
2250	646	1187	2823	FGF5	fibroblast growth factor 5	neurogenesis (b)	growth factor activity (m)	extracellular space (c)	cell proliferation (b)	regulation of cell cycle (b)	cell-cell signaling (b)	fibroblast growth factor receptor signaling pathway (b)
2263	646	1230	1861	FGFR2	fibroblast growth factor receptor 2 (bacteria-expressed kinase, keratinocyte growth factor receptor, craniofacial dysostosis 1, Crouzon syndrome, Pfeiffer syndrome, Jackson-Weiss syndrome)	ATP binding (m)	receptor activity (m)	protein amino acid phosphorylation (b)	fibroblast growth factor receptor activity (m)	protein-tyrosine kinase activity (m)	protein serine/threonine kinase activity (m)	heparin binding (m)	integral to membrane (c)	transferase activity (m)
23157	646	1074	1377	2005-09-06	septin 6	protein binding (m)	cytokinesis (b)	GTP binding (m)	cell cycle (b)	cellular_component unknown (c)
2532	646	1120	3291	FY	Duffy blood group	G-protein coupled receptor protein signaling pathway (b)	rhodopsin-like receptor activity (m)	integral to plasma membrane (c)
51780	646	1273	3422	JMJD1B	jumonji domain containing 1B	nucleus (c)
5579	646	1285	2311	PRKCB1	protein kinase C, beta 1	ATP binding (m)	calcium ion binding (m)	protein amino acid phosphorylation (b)	diacylglycerol binding (m)	transferase activity (m)	intracellular signaling cascade (b)	protein kinase C activity (m)	plasma membrane (c)	cytoplasm (c)
64429	646	1220	2679	ZDHHC6	zinc finger, DHHC domain containing 6	metal ion binding (m)	integral to membrane (c)
6530	646	1075	2655	SLC6A2	solute carrier family 6 (neurotransmitter transporter, noradrenalin), member 2	integral to plasma membrane (c)	synaptic transmission (b)	norephinephrine:sodium symporter activity (m)	membrane fraction (c)	neurotransmitter:sodium symporter activity (m)	symporter activity (m)	neurotransmitter transport (b)
81607	646	1334	2975	PVRL4	poliovirus receptor-related 4	receptor activity (m)
84817	646	1306	2980	TXNL5	thioredoxin-like 5	electron transport (b)	electron transporter activity (m)
93661	646	1126	2107	CAPZA3	capping protein (actin filament) muscle Z-line, alpha 3	actin binding (m)	actin cytoskeleton organization and biogenesis (b)	F-actin capping protein complex (c)
9699	646	909	2342	RIMS2	regulating synaptic membrane exocytosis 2	intracellular protein transport (b)	protein binding (m)	zinc ion binding (m)	Rab interactor activity (m)
10195	645	1123	1811	ALG3	asparagine-linked glycosylation 3 homolog (yeast, alpha-1,3-mannosyltransferase)	protein amino acid glycosylation (b)	endoplasmic reticulum (c)	transferase activity, transferring glycosyl groups (m)	integral to endoplasmic reticulum membrane (c)	integral to membrane (c)	mannosyltransferase activity (m)
113220	645	817	817	KIF12	kinesin family member 12	microtubule-based movement (b)	microtubule associated complex (c)	ATP binding (m)	microtubule motor activity (m)
1362	645	1238	2355	CPD	carboxypeptidase D	carboxypeptidase activity (m)	hydrolase activity (m)	metallocarboxypeptidase D activity (m)	proteolysis and peptidolysis (b)	carboxypeptidase D activity (m)	integral to membrane (c)	membrane fraction (c)	carboxypeptidase A activity (m)
162494	645	1324	2817	RHBDL4	rhomboid, veinlet-like 4 (Drosophila)	serine-type endopeptidase activity (m)	peptidase activity (m)	calcium ion binding (m)	integral to membrane (c)
167826	645	1194	2869	OLIG3	oligodendrocyte transcription factor 3	nucleus (c)	DNA binding (m)	regulation of transcription, DNA-dependent (b)
1798	645	870	2378	DPAGT1	dolichyl-phosphate (UDP-N-acetylglucosamine) N-acetylglucosaminephosphotransferase 1 (GlcNAc-1-P transferase)	UDP-N-acetylglucosamine-dolichyl-phosphate N-acetylglucosaminephosphotransferase activity (m)	endoplasmic reticulum (c)	transferase activity, transferring glycosyl groups (m)	integral to membrane (c)	lipid metabolism (b)
196441	645	1322	2391	MGC23401	hypothetical protein MGC23401	mRNA processing (b)	intracellular (c)	binding (m)
22926	645	737	899	ATF6	activating transcription factor 6	protein folding (b)	response to unfolded protein (b)	nucleoplasm (c)	nucleus (c)	DNA binding (m)	signal transduction (b)	unfolded protein response, positive regulation of target gene transcription (b)	regulation of transcription, DNA-dependent (b)	nuclear membrane (c)	RNA polymerase II transcription factor activity (m)	regulation of transcription from Pol II promoter (b)	transcription coactivator activity (m)	integral to membrane (c)	endoplasmic reticulum membrane (c)	transcription factor activity (m)
23500	645	932	1417	DAAM2	dishevelled associated activator of morphogenesis 2	actin binding (m)	Rho GTPase binding (m)	cell organization and biogenesis (b)	actin cytoskeleton organization and biogenesis (b)
3381	645	645	848	IBSP	integrin-binding sialoprotein (bone sialoprotein, bone sialoprotein II)	cell adhesion (b)	protein binding (m)	extracellular region (c)	ossification (b)
3421	645	1210	2448	IDH3G	isocitrate dehydrogenase 3 (NAD+) gamma	tricarboxylic acid cycle (b)	metabolism (b)	ATP binding (m)	isocitrate dehydrogenase (NAD+) activity (m)	carbohydrate metabolism (b)	mitochondrion (c)	oxidoreductase activity (m)
376267	645	904	1697	RAB15	RAB15, member RAS onocogene family	small GTPase mediated signal transduction (b)	GTP binding (m)	protein transport (b)
493	645	918	1802	ATP2B4	ATPase, Ca++ transporting, plasma membrane 4	transport (b)	magnesium ion binding (m)	hydrolase activity, acting on acid anhydrides, catalyzing transmembrane movement of substances (m)	hydrolase activity (m)	metabolism (b)	integral to plasma membrane (c)	ATP binding (m)	calcium ion binding (m)	calcium-transporting ATPase activity (m)	calcium ion transport (b)	cation transport (b)	calmodulin binding (m)
50	645	1262	1974	ACO2	aconitase 2, mitochondrial	citrate metabolism (b)	metabolism (b)	iron ion binding (m)	generation of precursor metabolites and energy (b)	aconitate hydratase activity (m)	tricarboxylic acid cycle (b)	lyase activity (m)	mitochondrion (c)
5649	645	1118	1488	RELN	reelin	serine-type endopeptidase activity (m)	cell adhesion (b)	extracellular space (c)	hydrolase activity (m)	protein binding (m)	development (b)	extracellular matrix (sensu Metazoa) (c)
60	645	1193	1894	ACTB	actin, beta	TIP60 histone acetyltransferase complex (c)	actin filament (c)	motor activity (m)	structural constituent of cytoskeleton (m)
60529	645	1200	1829	ALX4	aristaless-like homeobox 4	nucleus (c)	development (b)	regulation of transcription, DNA-dependent (b)	transcription factor activity (m)	skeletal development (b)
7075	645	1212	2017	TIE1	tyrosine kinase with immunoglobulin-like and EGF-like domains 1	mesoderm development (b)	signal transduction (b)	ATP binding (m)	receptor activity (m)	protein amino acid phosphorylation (b)	integral to plasma membrane (c)	transferase activity (m)	transmembrane receptor protein tyrosine kinase activity (m)
8078	645	1174	2605	USP5	ubiquitin specific protease 5 (isopeptidase T)	hydrolase activity (m)	ubiquitin-dependent protein catabolism (b)	proteasome complex (sensu Eukaryota) (c)	cysteine-type endopeptidase activity (m)	lysosome (c)	ubiquitin-specific protease 5 activity (m)	ubiquitin cycle (b)
84636	645	1202	2544	GPR174	G protein-coupled receptor 174	purinergic nucleotide receptor activity, G-protein coupled (m)	G-protein coupled receptor protein signaling pathway (b)	rhodopsin-like receptor activity (m)	integral to membrane (c)
84669	645	1044	1860	USP32	ubiquitin specific protease 32	hydrolase activity (m)	ubiquitin-dependent protein catabolism (b)	calcium ion binding (m)	cysteine-type endopeptidase activity (m)	ubiquitin thiolesterase activity (m)	ubiquitin cycle (b)
84898	645	1169	2676	PLXDC2	plexin domain containing 2	membrane (c)	development (b)	receptor activity (m)
8857	645	1131	1599	FCGBP	Fc fragment of IgG binding protein	membrane (c)	cell adhesion (b)	binding of sperm to zona pellucida (b)
89846	645	697	742	FGD3	FGD1 family, member 3	zinc ion binding (m)
9402	645	1012	2210	GRAP2	GRB2-related adaptor protein 2	SH3/SH2 adaptor protein activity (m)	cell-cell signaling (b)	intracellular signaling cascade (b)	Ras protein signal transduction (b)	cytoplasm (c)	antimicrobial humoral response (sensu Vertebrata) (b)
9813	645	1043	2841	KIAA0494	KIAA0494 gene product	calcium ion binding (m)
9960	645	1215	3005	USP3	ubiquitin specific protease 3	hydrolase activity (m)	ubiquitin-dependent protein catabolism (b)	cysteine-type endopeptidase activity (m)	ubiquitin thiolesterase activity (m)	ubiquitin cycle (b)
10643	644	1340	3065	IMP-3	IGF-II mRNA-binding protein 3	RNA processing (b)	morphogenesis (b)	RNA binding (m)	protein biosynthesis (b)	cytoplasm (c)
124222	644	1318	3095	PAQR4	progestin and adipoQ receptor family member IV	receptor activity (m)	integral to membrane (c)
171017	644	895	2806	ZNF384	zinc finger protein 384	neurogenesis (b)	nucleus (c)	DNA binding (m)	regulation of transcription, DNA-dependent (b)	zinc ion binding (m)	nucleic acid binding (m)
22990	644	1257	2544	PCNX	pecanex homolog (Drosophila)	integral to membrane (c)
23546	644	1154	1529	SYNGR4	synaptogyrin 4	integral to membrane (c)
4800	644	1322	2697	NFYA	nuclear transcription factor Y, alpha	nucleus (c)	CCAAT-binding factor complex (c)	regulation of transcription, DNA-dependent (b)	transcription factor activity (m)	transcription from Pol II promoter (b)
51302	644	1260	2231	CYP39A1	cytochrome P450, family 39, subfamily A, polypeptide 1	membrane (c)	microsome (c)	endoplasmic reticulum (c)	digestion (b)	electron transport (b)	electron transporter activity (m)	bile acid catabolism (b)	monooxygenase activity (m)	oxysterol 7-alpha-hydroxylase activity (m)	bile acid biosynthesis (b)
5368	644	1041	2364	PNOC	prepronociceptin	opioid peptide activity (m)	sensory perception (b)	signal transduction (b)	synaptic transmission (b)	extracellular region (c)	neuropeptide signaling pathway (b)	neuropeptide hormone activity (m)
55184	644	929	2093	C20orf12	chromosome 20 open reading frame 12	G-protein coupled receptor protein signaling pathway (b)	rhodopsin-like receptor activity (m)	integral to membrane (c)
6911	644	923	2942	TBX6	T-box 6	mesoderm development (b)	morphogenesis (b)	nucleus (c)	regulation of transcription, DNA-dependent (b)	transcription factor activity (m)
7799	644	1241	3093	PRDM2	PR domain containing 2, with ZNF domain	metal ion binding (m)	nucleus (c)	DNA binding (m)	regulation of transcription, DNA-dependent (b)	transcription regulator activity (m)	zinc ion binding (m)	regulation of transcription (b)	transcription factor activity (m)
83932	644	1470	3119	DKFZP547N043	hypothetical protein DKFZp547N043	DNA binding (m)	DNA repair (b)
8454	644	1255	2074	CUL1	cullin 1	induction of apoptosis by intracellular signals (b)	protein binding (m)	G1/S transition of mitotic cell cycle (b)	cell cycle arrest (b)	cell cycle (b)	ubiquitin cycle (b)	negative regulation of cell proliferation (b)
84572	644	1215	3101	GNPTG	N-acetylglucosamine-1-phosphotransferase, gamma subunit	transferase activity (m)
9179	644	1222	2656	AP4M1	adaptor-related protein complex 4, mu 1 subunit	clathrin vesicle coat (c)	intracellular protein transport (b)	transport (b)	Golgi trans cisterna (c)	membrane coat adaptor complex (c)	coated pit (c)	endocytosis (b)	transporter activity (m)
10010	643	1191	1795	TANK	TRAF family member-associated NFKB activator	signal transduction (b)	protein binding (m)
1366	643	893	1048	CLDN7	claudin 7	integral to membrane (c)	tight junction (c)	structural molecule activity (m)
153020	643	837	837	RASGEF1B	RasGEF domain family, member 1B	small GTPase mediated signal transduction (b)	cytokinesis (b)	guanyl-nucleotide exchange factor activity (m)
2033	643	821	821	EP300	E1A binding protein p300	neurogenesis (b)	homeostasis (b)	nucleus (c)	signal transduction (b)	regulation of transcription, DNA-dependent (b)	histone acetyltransferase activity (m)	apoptosis (b)	transcription from Pol II promoter (b)	response to hypoxia (b)	protein C-terminus binding (m)	transcription coactivator activity (m)	protein binding (m)	zinc ion binding (m)	transferase activity (m)	transcription factor activity (m)	cell cycle (b)
23139	643	930	1485	MAST2	microtubule associated serine/threonine kinase 2	protein-tyrosine kinase activity (m)	ATP binding (m)	protein binding (m)	protein serine/threonine kinase activity (m)	protein amino acid phosphorylation (b)
2570	643	669	669	GABRR2	gamma-aminobutyric acid (GABA) receptor, rho 2	signal transduction (b)	extracellular ligand-gated ion channel activity (m)	ion transport (b)	ion channel activity (m)	integral to plasma membrane (c)	GABA-A receptor activity (m)	synaptic transmission (b)	postsynaptic membrane (c)	neurotransmitter receptor activity (m)
2669	643	1131	2719	GEM	GTP binding protein overexpressed in skeletal muscle	membrane (c)	small GTPase mediated signal transduction (b)	immune response (b)	cell surface receptor linked signal transduction (b)	GTP binding (m)	calmodulin binding (m)
2710	643	1289	2127	GK	glycerol kinase	glycerol-3-phosphate metabolism (b)	ATP binding (m)	glycerol kinase activity (m)	carbohydrate metabolism (b)	transferase activity (m)	mitochondrial outer membrane (c)	cytoplasm (c)
2823	643	968	1267	GPM6A	glycoprotein M6A	integral to plasma membrane (c)
2857	643	1053	1812	GPR34	G protein-coupled receptor 34	purinergic nucleotide receptor activity, G-protein coupled (m)	G-protein coupled receptor protein signaling pathway (b)	rhodopsin-like receptor activity (m)	integral to plasma membrane (c)
3776	643	1151	2187	KCNK2	potassium channel, subfamily K, member 2	membrane (c)	outward rectifier potassium channel activity (m)	potassium ion transport (b)	voltage-gated ion channel activity (m)	potassium channel activity (m)	ion transport (b)	ion channel activity (m)	integral to membrane (c)
3858	643	1096	2097	KRT10	keratin 10 (epidermolytic hyperkeratosis; keratosis palmaris et plantaris)	structural constituent of epidermis (m)	epidermis development (b)	intermediate filament (c)	structural molecule activity (m)
4608	643	1238	3093	MYBPH	myosin binding protein H	cytoskeleton (c)	cell adhesion (b)	protein binding (m)	structural constituent of muscle (m)	muscle development (b)	regulation of striated muscle contraction (b)	striated muscle thick filament (c)
4974	643	1191	2206	OMG	oligodendrocyte myelin glycoprotein	membrane (c)	cell adhesion (b)	integral to plasma membrane (c)	protein binding (m)	membrane fraction (c)
49855	643	1018	1018	ZNF291	zinc finger protein 291	nucleus (c)	zinc ion binding (m)	nucleic acid binding (m)
5396	643	1273	2936	PRRX1	paired related homeobox 1	nucleus (c)	transcription coactivator activity (m)	development (b)	regulation of transcription, DNA-dependent (b)	transcription factor activity (m)
5438	643	1106	1685	POLR2I	polymerase (RNA) II (DNA directed) polypeptide I, 14.5kDa	DNA-directed RNA polymerase II, core complex (c)	nucleus (c)	regulation of transcription, DNA-dependent (b)	transcription from Pol II promoter (b)	DNA-directed RNA polymerase activity (m)	transcription (b)	zinc ion binding (m)	RNA elongation (b)	transferase activity (m)	transcription factor activity (m)
5648	643	1216	2238	MASP1	mannan-binding lectin serine protease 1 (C4/C2 activating component of Ra-reactive factor)	complement activation (b)	peptidase activity (m)	sugar binding (m)	chymotrypsin activity (m)	complement activation, classical pathway (b)	proteolysis and peptidolysis (b)	calcium ion binding (m)	extracellular region (c)	trypsin activity (m)
57715	643	1190	3032	SEMA4G	sema domain, immunoglobulin domain (Ig), transmembrane domain (TM) and short cytoplasmic domain, (semaphorin) 4G	neurogenesis (b)	development (b)	receptor activity (m)	integral to membrane (c)
64129	643	1042	2236	LCN7	lipocalin 7	endosome transport (b)	extracellular matrix structural constituent (m)	cysteine-type peptidase activity (m)	proteolysis and peptidolysis (b)	extracellular region (c)
813	643	986	986	CALU	calumenin	endoplasmic reticulum (c)	Golgi apparatus (c)	calcium ion binding (m)
83903	643	802	1526	GSG2	germ cell associated 2 (haspin)	magnesium ion binding (m)	nucleus (c)	ATP binding (m)	regulation of cell cycle (b)	protein amino acid phosphorylation (b)	protein kinase cascade (b)	protein serine/threonine kinase activity (m)	transferase activity (m)
8507	643	1258	2214	ENC1	ectodermal-neural cortex (with BTB-like domain)	neurogenesis (b)	cytoskeleton (c)	actin binding (m)	nucleus (c)	protein binding (m)	development (b)
8671	643	1056	2277	SLC4A4	solute carrier family 4, sodium bicarbonate cotransporter, member 4	membrane (c)	anion transport (b)	transport (b)	integral to plasma membrane (c)	sodium:bicarbonate symporter activity (m)	inorganic anion exchanger activity (m)
9220	643	1185	2827	TIAF1	TGFB1-induced anti-apoptotic factor 1	nucleus (c)	I-kappaB kinase/NF-kappaB cascade (b)	ATP binding (m)	protein binding (m)	myosin (c)	anti-apoptosis (b)	motor activity (m)	apoptosis (b)
9414	643	1174	2157	TJP2	tight junction protein 2 (zona occludens 2)	membrane (c)	nucleus (c)	integral to plasma membrane (c)	protein binding (m)	tight junction (c)	guanylate kinase activity (m)
10215	642	1238	2386	OLIG2	oligodendrocyte lineage transcription factor 2	nucleus (c)	DNA binding (m)	development (b)	regulation of transcription, DNA-dependent (b)
1418	642	1254	2267	CRYGA	crystallin, gamma A	structural constituent of eye lens (m)	visual perception (b)
1852	642	1233	2877	DUSP9	dual specificity phosphatase 9	MAP kinase phosphatase activity (m)	nucleus (c)	hydrolase activity (m)	protein amino acid dephosphorylation (b)	cytoplasm (c)	inactivation of MAPK (b)	JNK cascade (b)
2049	642	1230	2972	EPHB3	EPH receptor B3	membrane (c)	signal transduction (b)	ATP binding (m)	receptor activity (m)	protein amino acid phosphorylation (b)	protein-tyrosine kinase activity (m)	transmembrane receptor protein tyrosine kinase signaling pathway (b)	integral to plasma membrane (c)	ephrin receptor activity (m)	transferase activity (m)
27334	642	1036	2323	P2RY10	purinergic receptor P2Y, G-protein coupled, 10	purinergic nucleotide receptor activity, G-protein coupled (m)	G-protein coupled receptor protein signaling pathway (b)	rhodopsin-like receptor activity (m)	integral to membrane (c)
2781	642	1159	2405	GNAZ	guanine nucleotide binding protein (G protein), alpha z polypeptide	G-protein coupled receptor protein signaling pathway (b)	endoplasmic reticulum (c)	signal transduction (b)	receptor signaling protein activity (m)	nuclear membrane (c)	GTPase activity (m)	GTP binding (m)	plasma membrane (c)
2986	642	684	1929	GUCY2F	guanylate cyclase 2F, retinal	ATP binding (m)	receptor activity (m)	protein amino acid phosphorylation (b)	visual perception (b)	cGMP biosynthesis (b)	lyase activity (m)	protein-tyrosine kinase activity (m)	integral to plasma membrane (c)	intracellular signaling cascade (b)	receptor guanylyl cyclase signaling pathway (b)	nuclear outer membrane (c)	guanylate cyclase activity (m)
51538	642	1014	1451	PS1D	putative S1 RNA binding domain protein	RNA binding (m)	helicase activity (m)	nucleic acid binding (m)
51550	642	1188	1350	CINP	cyclin-dependent kinase 2-interacting protein	kinase activity (m)
5367	642	1041	2287	PMCH	pro-melanin-concentrating hormone	signal transduction (b)	feeding behavior (b)	synaptic transmission (b)	extracellular region (c)	neuropeptide signaling pathway (b)	melanin-concentrating hormone activity (m)	spermatogenesis (b)
6302	642	928	2767	SAS	sarcoma amplified sequence	integral to plasma membrane (c)	membrane fraction (c)	positive regulation of cell proliferation (b)
7093	642	1308	2699	TLL2	tolloid-like 2	metallopeptidase activity (m)	proteolysis and peptidolysis (b)	astacin activity (m)	calcium ion binding (m)
7479	642	646	646	WNT8B	wingless-type MMTV integration site family, member 8B	neurogenesis (b)	signal transduction (b)	development (b)	frizzled-2 signaling pathway (b)	cell-cell signaling (b)	extracellular region (c)	signal transducer activity (m)
775	642	1188	2685	CACNA1C	calcium channel, voltage-dependent, L type, alpha 1C subunit	voltage-gated calcium channel activity (m)	calcium ion transport (b)	cation transport (b)	cation channel activity (m)	calcium ion binding (m)	regulation of heart contraction rate (b)	integral to membrane (c)	voltage-gated calcium channel complex (c)
778	642	882	2127	CACNA1F	calcium channel, voltage-dependent, alpha 1F subunit	calcium ion binding (m)	voltage-gated calcium channel activity (m)	integral to membrane (c)	synaptic transmission (b)	visual perception (b)	calcium ion transport (b)	cation transport (b)	voltage-gated calcium channel complex (c)
79008	642	781	-	MGC5178	hypothetical protein MGC5178	DNA repair (b)	intracellular (c)	nuclease activity (m)
8396	642	1062	2026	PIP5K2B	phosphatidylinositol-4-phosphate 5-kinase, type II, beta	membrane (c)	receptor signaling protein activity (m)	kinase activity (m)	transferase activity (m)	1-phosphatidylinositol-4-phosphate 5-kinase activity (m)	cell surface receptor linked signal transduction (b)	cytoplasm (c)
90410	642	1170	2550	IFT20	intraflagellar transport protein IFT20	flagellum (c)
1044	641	1105	2463	CDX1	caudal type homeo box transcription factor 1	organogenesis (b)	nucleus (c)	development (b)	regulation of transcription, DNA-dependent (b)	transcription factor activity (m)
11313	641	957	2349	LYPLA2	lysophospholipase II	hydrolase activity (m)	fatty acid metabolism (b)	lipid metabolism (b)
140460	641	919	1506	ASB7	ankyrin repeat and SOCS box-containing 7	intracellular signaling cascade (b)
1608	641	1291	2961	DGKG	diacylglycerol kinase, gamma 90kDa	diacylglycerol kinase activity (m)	protein kinase C activation (b)	calcium ion binding (m)	diacylglycerol binding (m)	transferase activity (m)	intracellular signaling cascade (b)
168850	641	1116	1889	LOC168850	hypothetical protein LOC168850	nucleus (c)	zinc ion binding (m)	nucleic acid binding (m)
196264	641	1288	2055	LOC196264	hypothetical protein LOC196264	membrane (c)
2194	641	697	1249	FASN	fatty acid synthase	S-adenosylmethionine-dependent methyltransferase activity (m)	oleoyl-[acyl-carrier protein] hydrolase activity (m)	[acyl-carrier protein] S-acetyltransferase activity (m)	enoyl-[acyl-carrier protein] reductase (NADPH, B-specific) activity (m)	[acyl-carrier protein] S-malonyltransferase activity (m)	hydrolase activity, acting on ester bonds (m)	lyase activity (m)	3-oxoacyl-[acyl-carrier protein] reductase activity (m)	biosynthesis (b)	zinc ion binding (m)	3-oxoacyl-[acyl-carrier protein] synthase activity (m)	cofactor binding (m)	transferase activity (m)	fatty acid biosynthesis (b)	alcohol dehydrogenase activity, zinc-dependent (m)	oxidoreductase activity (m)
23493	641	1256	3142	HEY2	hairy/enhancer-of-split related with YRPW motif 2	neurogenesis (b)	regulation of transcription, DNA-dependent (b)	transcription factor activity (m)
3326	641	1204	1224	HSPCB	heat shock 90kDa protein 1, beta	nitric-oxide synthase regulator activity (m)	protein folding (b)	response to unfolded protein (b)	ATP binding (m)	cytoplasm (c)	TPR domain binding (m)	unfolded protein binding (m)	positive regulation of nitric oxide biosynthesis (b)
3590	641	1302	2909	IL11RA	interleukin 11 receptor, alpha	receptor activity (m)	integral to membrane (c)	hematopoietin/interferon-class (D200-domain) cytokine receptor activity (m)
43	641	1064	1128	ACHE	acetylcholinesterase (YT blood group)	membrane (c)	DNA replication (b)	cholinesterase activity (m)	synaptogenesis (b)	hydrolase activity (m)	cell proliferation (b)	amyloid precursor protein metabolism (b)	neurotransmitter catabolism (b)	extracellular region (c)	synapse (c)	acetylcholine catabolism in synaptic cleft (b)	basal lamina (c)	response to wounding (b)	beta-amyloid binding (m)	muscle development (b)	protein homodimerization activity (m)	serine esterase activity (m)	positive regulation of protein secretion (b)	acetylcholine binding (m)	cell adhesion (b)	acetylcholinesterase activity (m)
4990	641	1326	2801	SIX6	sine oculis homeobox homolog 6 (Drosophila)	organogenesis (b)	nucleus (c)	development (b)	regulation of transcription, DNA-dependent (b)	visual perception (b)	transcription factor activity (m)
51107	641	769	1878	APH1A	anterior pharynx defective 1 homolog A (C. elegans)	membrane protein ectodomain proteolysis (b)	amyloid precursor protein catabolism (b)	endoplasmic reticulum (c)	protein binding (m)	integral to plasma membrane (c)	Golgi apparatus (c)	Notch receptor processing (b)	protein processing (b)	positive regulation of enzyme activity (b)
5189	641	924	1949	PEX1	peroxisome biogenesis factor 1	membrane (c)	peroxisome organization and biogenesis (b)	ATP binding (m)	peroxisome (c)	ATPase activity, coupled (m)	nucleotide binding (m)	nucleoside-triphosphatase activity (m)	protein transport (b)
5501	641	1156	1338	PPP1CC	protein phosphatase 1, catalytic subunit, gamma isoform	glycogen metabolism (b)	hydrolase activity (m)	phosphoprotein phosphatase activity (m)	cytokinesis (b)	manganese ion binding (m)
64375	641	1107	3074	ZNFN1A4	zinc finger protein, subfamily 1A, 4 (Eos)	nucleus (c)	zinc ion binding (m)	transcriptional repressor activity (m)	transcription factor activity (m)	nucleic acid binding (m)
6744	641	1256	2704	SSFA2	sperm specific antigen 2	plasma membrane (c)
7472	641	1329	2100	WNT2	wingless-type MMTV integration site family member 2	extracellular matrix structural constituent (m)	development (b)	frizzled-2 signaling pathway (b)	extracellular region (c)	signal transducer activity (m)
10014	640	640	735	HDAC5	histone deacetylase 5	histone deacetylase activity (m)	chromatin silencing (b)	nucleus (c)	regulation of cell cycle (b)	regulation of transcription, DNA-dependent (b)	negative regulation of myogenesis (b)	specific transcriptional repressor activity (m)	cytoplasm (c)	inflammatory response (b)	hydrolase activity (m)	B-cell differentiation (b)	histone deacetylase complex (c)	transcription factor binding (m)	chromatin modification (b)
10159	640	972	1495	ATP6AP2	ATPase, H+ transporting, lysosomal accessory protein 2	receptor activity (m)
138046	640	1295	2936	LOC138046	hypothetical protein LOC138046	nuclear mRNA splicing, via spliceosome (b)	ribonucleoprotein complex (c)	nucleic acid binding (m)
146691	640	1129	2302	TOM1L2	target of myb1-like 2 (chicken)	intracellular protein transport (b)	Golgi stack (c)	protein transporter activity (m)	intra-Golgi transport (b)
215	640	1281	2331	ABCD1	ATP-binding cassette, sub-family D (ALD), member 1	peroxisome organization and biogenesis (b)	transport (b)	ATP binding (m)	peroxisomal membrane transport (b)	ATPase activity, coupled to transmembrane movement of substances (m)	peroxisome (c)	integral to peroxisomal membrane (c)	ATPase activity (m)
26151	640	1069	1793	EBSP	embryo brain specific protein	N-acetyltransferase activity (m)
51104	640	977	1790	C9orf77	chromosome 9 open reading frame 77	catalytic activity (m)
51755	640	754	754	CRK7	CDC2-related protein kinase 7	nucleus (c)	ATP binding (m)	protein serine/threonine kinase activity (m)	protein amino acid phosphorylation (b)	transferase activity (m)
53340	640	648	2439	SPA17	sperm autoantigenic protein 17	membrane (c)	signal transduction (b)	cAMP-dependent protein kinase regulator activity (m)	fertilization (sensu Metazoa) (b)	spermatogenesis (b)
60677	640	737	737	BRUNOL6	bruno-like 6, RNA binding protein (Drosophila)	nucleic acid binding (m)
64750	640	944	1812	SMURF2	SMAD specific E3 ubiquitin protein ligase 2	negative regulation of transcription (b)	nucleus (c)	ubiquitin-dependent protein catabolism (b)	ubiquitin ligase complex (c)	ubiquitin cycle (b)	regulation of transforming growth factor beta receptor signaling pathway (b)	ligase activity (m)	ubiquitin-protein ligase activity (m)
64963	640	1255	2942	MRPS11	mitochondrial ribosomal protein S11	ribosome (c)	protein biosynthesis (b)	intracellular (c)	mitochondrion (c)	structural constituent of ribosome (m)
64976	640	1250	1733	MRPL40	mitochondrial ribosomal protein L40	mitochondrial ribosome (c)	mitochondrion (c)	structural constituent of ribosome (m)	biological_process unknown (b)
6801	640	1322	1513	STRN	striatin, calmodulin binding protein	calmodulin binding (m)	biological_process unknown (b)	cellular_component unknown (c)
6928	640	1194	1687	TCF2	transcription factor 2, hepatic; LF-B3; variant hepatic nuclear factor	nucleus (c)	positive regulation of transcription (b)	regulation of transcription, DNA-dependent (b)	transcriptional activator activity (m)	transcription factor activity (m)
7422	640	1201	1840	VEGF	vascular endothelial growth factor	membrane (c)	neurogenesis (b)	cell migration (b)	growth factor activity (m)	induction of positive chemotaxis (b)	response to stress (b)	cell proliferation (b)	vascular endothelial growth factor receptor binding (m)	heparin binding (m)	extracellular matrix binding (m)	vasculogenesis (b)	regulation of cell cycle (b)	angiogenesis (b)	signal transduction (b)	positive regulation of vascular endothelial growth factor receptor signaling pathway (b)	negative regulation of apoptosis (b)	protein homodimerization activity (m)	extracellular matrix (sensu Metazoa) (c)	positive regulation of cell proliferation (b)
80243	640	1162	2270	DEPDC2	DEP domain containing 2	protein binding (m)	intracellular signaling cascade (b)	guanyl-nucleotide exchange factor activity (m)
8074	640	1235	1901	FGF23	fibroblast growth factor 23	growth factor activity (m)	extracellular space (c)	cell differentiation (b)
84328	640	656	656	LZIC	leucine zipper and CTNNBIP1 domain containing	development (b)	beta-catenin binding (m)
84631	640	1307	3098	SLITRK2	SLIT and NTRK-like family, member 2	integral to membrane (c)
91608	640	950	2520	RASL10B	RAS-like, family 10, member B	small GTPase mediated signal transduction (b)	GTP binding (m)
92181	640	1342	1750	DC-UbP	dendritic cell-derived ubiquitin-like protein	protein modification (b)
9463	640	912	1538	PRKCABP	protein kinase C, alpha binding protein	protein kinase C activation (b)	protein amino acid phosphorylation (b)	protein homooligomerization (b)	retrograde transport, Golgi to ER (b)	DNA methylation during embryonic development (b)	protein C-terminus binding (m)	ion channel clustering (b)	DNA methylation during gametogenesis (b)	Golgi apparatus (c)	presynaptic membrane (c)	plasma membrane (c)	monoamine transport (b)	ATPase activity (m)
9723	640	1260	2996	SEMA3E	sema domain, immunoglobulin domain (Ig), short basic domain, secreted, (semaphorin) 3E	membrane (c)	neurogenesis (b)	cell motility (b)	extracellular space (c)	development (b)	receptor activity (m)
10991	639	1224	2241	SLC38A3	solute carrier family 38, member 3	L-glutamine transport (b)	L-alanine transport (b)	L-asparagine transporter activity (m)	L-asparagine transport (b)	symporter activity (m)	ion transport (b)	L-histidine transport (b)	L-glutamine transporter activity (m)	L-histidine transporter activity (m)	amino acid transport (b)	integral to plasma membrane (c)	amino acid-polyamine transporter activity (m)	L-alanine transporter activity (m)	antiporter activity (m)	sodium ion transport (b)
114881	639	1140	2046	OSBPL7	oxysterol binding protein-like 7	steroid metabolism (b)	lipid transport (b)	nucleic acid binding (m)
140825	639	1394	2459	NEURL2	neuralized-like 2 (Drosophila)	intracellular signaling cascade (b)
149465	639	1220	1577	FLJ32000	hypothetical protein FLJ32000	kinase activity (m)
2047	639	1160	2664	EPHB1	EPH receptor B1	neurogenesis (b)	signal transduction (b)	ATP binding (m)	receptor activity (m)	protein amino acid phosphorylation (b)	transmembrane receptor protein tyrosine kinase signaling pathway (b)	integral to plasma membrane (c)	ephrin receptor activity (m)	transferase activity (m)
23584	639	1305	2881	VSIG2	V-set and immunoglobulin domain containing 2	integral to plasma membrane (c)	membrane fraction (c)	antigen binding (m)
25802	639	1054	1361	LMOD1	leiomodin 1 (smooth muscle)	cytoskeleton (c)	tropomyosin binding (m)	membrane fraction (c)
27032	639	1168	2248	ATP2C1	ATPase, Ca++ transporting, type 2C, member 1	magnesium ion binding (m)	metabolism (b)	ATP binding (m)	calcium-transporting ATPase activity (m)	calcium ion transport (b)	cation transport (b)	catalytic activity (m)	positive regulation of I-kappaB kinase/NF-kappaB cascade (b)	epidermis development (b)	hydrolase activity, acting on acid anhydrides, catalyzing transmembrane movement of substances (m)	hydrolase activity (m)	integral to membrane (c)	signal transducer activity (m)	proton transport (b)	calcium ion homeostasis (b)
3362	639	971	1804	HTR6	5-hydroxytryptamine (serotonin) receptor 6	histamine receptor activity (m)	rhodopsin-like receptor activity (m)	integral to plasma membrane (c)	synaptic transmission (b)	G-protein signaling, coupled to cyclic nucleotide second messenger (b)
3726	639	1384	2479	JUNB	jun B proto-oncogene	regulation of transcription from Pol II promoter (b)	nucleus (c)	transcription corepressor activity (m)	transcription coactivator activity (m)	chromatin (c)	RNA polymerase II transcription factor activity (m)	transcription factor activity (m)
443	639	1332	2585	ASPA	aspartoacylase (aminoacylase 2, Canavan disease)	metabolism (b)	aminoacylase activity (m)	aspartoacylase activity (m)	hydrolase activity, acting on ester bonds (m)	aspartate catabolism (b)
4719	639	1364	2346	NDUFS1	NADH dehydrogenase (ubiquinone) Fe-S protein 1, 75kDa (NADH-coenzyme Q reductase)	electron carrier activity (m)	NADH dehydrogenase activity (m)	iron ion binding (m)	electron transport (b)	mitochondrial electron transport, NADH to ubiquinone (b)	membrane fraction (c)	mitochondrion (c)	NADH dehydrogenase (ubiquinone) activity (m)
4779	639	1001	2287	NFE2L1	nuclear factor (erythroid-derived 2)-like 1	morphogenesis (b)	nucleus (c)	DNA binding (m)	regulation of transcription, DNA-dependent (b)	transcription cofactor activity (m)	transcription factor activity (m)	inflammatory response (b)	heme biosynthesis (b)	transcription from Pol II promoter (b)
50604	639	881	1269	IL20	interleukin 20	positive regulation of epidermal cell differentiation (b)	positive regulation of keratinocyte differentiation (b)	regulation of inflammatory response (b)	interleukin-20 receptor binding (m)	positive regulation of tyrosine phosphorylation of Stat3 protein (b)	extracellular region (c)	immune response (b)	hemopoiesis (b)
50809	639	703	1179	HP1-BP74	HP1-BP74	nucleus (c)	DNA binding (m)	nucleosome assembly (b)	chromosome (c)	nucleosome (c)
56062	639	1175	1175	KLHL4	kelch-like 4 (Drosophila)	cytoskeleton (c)	actin binding (m)	actin cytoskeleton organization and biogenesis (b)	protein binding (m)
573	639	1059	2250	BAG1	BCL2-associated athanogene	protein folding (b)	protein modification (b)	receptor signaling protein activity (m)	unfolded protein binding (m)	anti-apoptosis (b)	cell surface receptor linked signal transduction (b)	cytoplasm (c)	apoptosis (b)
6403	639	967	2150	SELP	selectin P (granule membrane protein 140kDa, antigen CD62)	cell adhesion (b)	integral to plasma membrane (c)	protein binding (m)	sugar binding (m)	soluble fraction (c)
7108	639	1165	2942	TM7SF2	transmembrane 7 superfamily member 2	membrane (c)	endoplasmic reticulum (c)	integral to plasma membrane (c)	integral to membrane (c)	delta14-sterol reductase activity (m)	cholesterol biosynthesis (b)	oxidoreductase activity (m)
7175	639	733	1565	TPR	translocated promoter region (to activated MET oncogene)	transport (b)	nuclear pore (c)	nucleus (c)	protein-nucleus import (b)	cytoplasm (c)
731	639	1226	2782	C8A	complement component 8, alpha polypeptide	response to pathogenic bacteria (b)	complement activation, classical pathway (b)	extracellular space (c)	cytolysis (b)	membrane attack complex (c)	integral to membrane (c)	immune response (b)	complement activation, alternative pathway (b)
92979	639	1182	3086	2005-03-09	membrane-associated ring finger (C3HC4) 9	ubiquitin ligase complex (c)	protein ubiquitination (b)	zinc ion binding (m)	ubiquitin-protein ligase activity (m)
10236	638	665	700	HNRPR	heterogeneous nuclear ribonucleoprotein R	mRNA processing (b)	RNA binding (m)	heterogeneous nuclear ribonucleoprotein complex (c)
140679	638	1213	2935	SLC32A1	solute carrier family 32 (GABA vesicular transporter), member 1	amino acid transport (b)	integral to membrane (c)	amino acid-polyamine transporter activity (m)	neurotransmitter transport (b)
23464	638	1339	3460	GCAT	glycine C-acetyltransferase (2-amino-3-ketobutyrate coenzyme A ligase)	transferase activity, transferring nitrogenous groups (m)	amino acid metabolism (b)	glycine C-acetyltransferase activity (m)	ligase activity (m)	heme biosynthesis (b)	acyltransferase activity (m)	biosynthesis (b)	5-aminolevulinate synthase activity (m)	mitochondrion (c)
23683	638	1287	2651	PRKD3	protein kinase D3	protein kinase C activation (b)	ATP binding (m)	protein amino acid phosphorylation (b)	diacylglycerol binding (m)	transferase activity (m)	intracellular signaling cascade (b)	protein kinase C activity (m)
2793	638	1289	2545	GNGT2	guanine nucleotide binding protein (G protein), gamma transducing activity polypeptide 2	G-protein coupled receptor protein signaling pathway (b)	phototransduction (b)	signal transduction (b)	heterotrimeric G-protein complex (c)	extracellular region (c)	signal transducer activity (m)	GTPase activity (m)
28951	638	1201	1662	TRIB2	tribbles homolog 2 (Drosophila)	ATP binding (m)	protein kinase activity (m)	protein amino acid phosphorylation (b)	transferase activity (m)
3161	638	934	1904	HMMR	hyaluronan-mediated motility receptor (RHAMM)	cell motility (b)	hyaluronic acid binding (m)
3204	638	1329	3234	HOXA7	homeo box A7	nucleus (c)	development (b)	regulation of transcription, DNA-dependent (b)	transcription factor activity (m)
3363	638	1100	2581	HTR7	5-hydroxytryptamine (serotonin) receptor 7 (adenylate cyclase-coupled)	circulation (b)	circadian rhythm (b)	rhodopsin-like receptor activity (m)	integral to plasma membrane (c)	serotonin receptor activity (m)	synaptic transmission (b)	melanocortin receptor activity (m)	G-protein signaling, coupled to cyclic nucleotide second messenger (b)
4900	638	1399	2660	NRGN	neurogranin (protein kinase C substrate, RC3)	neurogenesis (b)	signal transduction (b)	calmodulin binding (m)
4998	638	1034	2056	ORC1L	origin recognition complex, subunit 1-like (yeast)	nucleus (c)	DNA binding (m)	ATP binding (m)	DNA replication (b)	nucleotide binding (m)	nucleoside-triphosphatase activity (m)	DNA replication initiation (b)
51773	638	1037	1741	HBXAP	hepatitis B virus x associated protein	nucleus (c)	DNA binding (m)	regulation of transcription, DNA-dependent (b)	chromatin modification (b)
55012	638	1375	2058	C14orf10	chromosome 14 open reading frame 10	calcium ion binding (m)
55117	638	1234	1497	SLC6A15	solute carrier family 6, member 15	integral to plasma membrane (c)	neurotransmitter:sodium symporter activity (m)	symporter activity (m)	neurotransmitter transport (b)
55502	638	764	2055	HES6	hairy and enhancer of split 6 (Drosophila)	nucleus (c)	DNA binding (m)	cell differentiation (b)	regulation of transcription, DNA-dependent (b)	transcription factor complex (c)	transcription cofactor activity (m)
5745	638	1291	2915	PTHR1	parathyroid hormone receptor 1	G-protein coupled receptor protein signaling pathway (b)	nucleus (c)	receptor activity (m)	cytoplasm (c)	G-protein coupled receptor activity (m)	integral to plasma membrane (c)	parathyroid hormone receptor activity (m)	integral to membrane (c)	skeletal development (b)	G-protein signaling, coupled to cyclic nucleotide second messenger (b)
58191	638	1324	3257	CXCL16	chemokine (C-X-C motif) ligand 16	lymphocyte chemotaxis (b)	cytokine activity (m)	scavenger receptor activity (m)	receptor mediated endocytosis (b)	integral to membrane (c)	extracellular region (c)	chemotaxis (b)
64241	638	895	1005	ABCG8	ATP-binding cassette, sub-family G (WHITE), member 8 (sterolin 2)	transport (b)	ATP binding (m)	integral to membrane (c)	ATPase activity (m)
64427	638	1341	1853	FLJ12788	hypothetical protein FLJ12788	binding (m)
6907	638	1207	1533	TBL1X	transducin (beta)-like 1X-linked	nucleus (c)	signal transduction (b)	perception of sound (b)	regulation of transcription, DNA-dependent (b)	visual perception (b)	ubiquitin cycle (b)
7046	638	1266	2363	TGFBR1	transforming growth factor, beta receptor I (activin A receptor type II-like kinase, 53kDa)	type I transforming growth factor beta receptor activity (m)	signal transduction (b)	ATP binding (m)	receptor activity (m)	protein amino acid phosphorylation (b)	transforming growth factor beta receptor activity (m)	transmembrane receptor protein serine/threonine kinase signaling pathway (b)	transforming growth factor beta receptor complex assembly (b)	protein-tyrosine kinase activity (m)	integral to plasma membrane (c)	integral to membrane (c)	transferase activity (m)
[truncated: 9,725 more rows]
